# Supplementary material for: Assessing shortfalls and complementary conservation areas for national plant biodiversity in South Korea
Source: PLoS One. 2018 Feb 23;13(2):e0190754. doi: 10.1371/journal.pone.0190754 (PMC5825007; doi:10.1371/journal.pone.0190754)
Supplement: S1 Table — (CSV) [file pone.0190754.s001.csv]

Species	No. obs	Endangered species	Endemic species	Biological resource	AUC
Abelia mosanensis T.H.Chung ex Nakai	3		V	V	0.61
Abies holophylla Maxim.	30				0.82
Abies koreana Wilson	5		V	V	0.93
Abies nephrolepis (Trautv.) Maxim.	9				0.84
Abutilon theophrasti Medicus	21				0.62
Acalypha australis L.	233				0.55
Acer barbinervae for. glabrescens (Nakai) W.T.Lee	2		V		0.90
Acer barbinerve Maxim.	30				0.88
Acer buergerianum Miq.	19				0.60
Acer komarovii Pojark.	26				0.92
Acer mandshuricum Maxim.	19				0.91
Acer micro-sieboldianum Nakai	3				0.94
Acer mono var. savatieri (Pax) Nakai	6				0.73
Acer negundo L.	2				0.82
Acer palmatum Thunb. ex Murray	121			V	0.62
Acer palmatum var. pilosum Nakai	2				0.78
Acer pictum subsp. mono (Maxim.) Ohashi	245				0.62
Acer pictum var. pictum Thunb. ex Murray	4				0.61
Acer pictum var. truncatum (Bunge) C.S.Chang	36				0.66
Acer pseudo-sieboldianum (Pax) Kom.	388				0.61
Acer pseudo-sieboldianum var. ishidoyanum Uyeki	2				0.64
Acer pseudo-sieboldianum var. languinosum Nakai	3				0.95
Acer saccharinum L.	2				0.91
Acer tataricum subsp. ginnala (Maxim.) Wesm.	448				0.65
Acer tegmentosum Maxim.	40			V	0.92
Acer triflorum Kom.	66				0.74
Acer ukurunduense Trautv. & C.A.Mey.	29				0.97
Achillea alpina L.	44				0.56
Achillea alpina var. discoidea (Regel) Kitam.	2				0.84
Achillea millefolium L.	13				0.59
Achyranthes japonica (Miq.) Nakai	264				0.61
Aconitum austrokoreense Koidz.	19	V	V		0.88
Aconitum chiisanense	2		V	V	0.62
Aconitum ciliare DC.	14				0.77
Aconitum coreanum (H. Lev.) Rapaics	18	V			0.79
Aconitum jaluense Kom.	169				0.69
Aconitum kusnezoffii Rchb.	12				0.78
Aconitum longecassidatum	3				0.69
Aconitum longecassidatum Nakai	37				0.68
Aconitum macrohynchum Turcz.	4				0.86
Aconitum pseudo-proliferum Nakai	4				0.76
Aconitum pseudolaeve Nakai	47		V		0.79
Aconitum sibiricum Poir.	2				0.93
Aconitum triphyllum Nakai	3				0.89
Aconogonon alpinum (All.) Schur	61				0.66
Aconogonon divaricatum (L.) Nakai ex T.Mori	3				0.72
Aconogonon microcarpum (Kitag.) H.Hara	2		V	V	0.97
Acorus calamus L.	13			V	0.67
Acorus gramineus Sol.	3				0.81
Actaea asiatica H.Hara	86				0.79
Actinidia arguta var. arguta (Siebold & Zucc.) Planch. ex Miq.	212			V	0.60
Actinidia kolomikta (Maxim. & Rupr.) Maxim.	63				0.76
Actinidia polygama (Siebold & Zucc.) Planch. ex Maxim.	159				0.64
Actinostemma lobatum Maxim.	10				0.89
Adenocaulon himalaicum Edgew.	88				0.83
Adenophora curvidens Nakai	3				0.89
Adenophora divar.cata Franch. & Sav.	56				0.62
Adenophora grandiflora Nakai	7			V	0.78
Adenophora lamarckii Fisch.	2				0.76
Adenophora palustris Kom.	2			V	0.82
Adenophora polyantha Nakai	13				0.65
Adenophora remotiflora (Siebold & Zucc.) Miq.	79				0.78
Adenophora stricta Miq.	59				0.71
Adenophora triphylla var. japonica (Regel) H.Hara	214				0.58
Adenophora verticillata var. hirsuta F.Schmidt	9				0.67
Adenophora verticillata var. verticillata (Pall.) Fisch.	50				0.69
Adenostemma lavenia (L.) Kuntze	3				0.78
Adonis amurensis Regel & Radde	34				0.64
Adoxa moschatellina L.	56			V	0.74
Aegopodium alpestre Ledeb.	7				0.92
Aeschynomene indica L.	79				0.73
Agastache rugosa (Fisch. & Mey.) Kuntze	209				0.63
Agrimonia coreana Nakai	56				0.72
Agrimonia pilosa Ledeb.	567				0.52
Agrimonia pilosa var. nipponica (Koidz.) Kitamura	4				0.74
Agropyron chinensis (Trin. ex Bunge) Ohwi	5				0.58
Agropyron ciliare (Trin.) Franch.	87				0.61
Agropyron ciliare for. hackelianum (Ohwi) Y.N.Lee	2				0.88
Agropyron gmelini (Griseb.) Scribn. & Sm.	4				0.69
Agropyron repens (L.) P.Beauv.	4				0.70
Agropyron tsukushiense var. transiens (Hack.) Ohwi	143				0.65
Agropyron yezoense var. yezoense Honda	9				0.76
Agrostis alba L.	7				0.65
Agrostis clavata var. clavata Trin.	26				0.74
Agrostis clavata var. nukabo Ohwi	63				0.57
Agrostis scabra Willd.	6				0.80
Ailanthus altissima for. altissima (Mill.) Swingle	108				0.63
Ainsliaea acerifolia Sch.Bip.	293				0.62
Ajuga decumbens Thunb.	90				0.73
Ajuga multiflora	2				0.75
Ajuga multiflora Bunge	74				0.64
Ajuga spectabilis Nakai	27		V	V	0.73
Akebia quinata (Thunb.) Decne.	369				0.59
Alangium platanifolium (Siebold & Zucc.) Harms	2				0.54
Alangium platanifolium var. macrophylum for. velutinum T.B.Lee	4				0.78
Alangium platanifolium var. trilobum (Miq.) Ohwi	236				0.63
Albizia julibrissin Durazz.	299				0.67
Albizia kalkora Prain	3			V	0.65
Aletris spicata (Thunb.) Franch.	2				0.48
Alisma canaliculatum A.Br. & Bouche	2				0.77
Alisma orientale (Sam.) Juz.	6				0.63
Allium macrostemon Bunge	108				0.53
Allium monanthum Maxim.	50				0.62
Allium sacculiferum Maxim.	125				0.60
Allium senescens var. senescens L.	6			V	0.64
Allium thunbergii G.Don	127				0.52
Allium tuberosum Rottler ex Spreng.	29				0.53
Allium victorialis var. platyphyllum	2			V	0.96
Alnus firma Siebold & Zucc.	239				0.74
Alnus hirsuta Turcz. ex Rupr.	311				0.57
Alnus japonica (Thunb.) Steud.	53				0.51
Alnus mayrii Callier	5				0.80
Alnus pendula Matsum.	6				0.60
Alopecurus aequalis Sobol.	182				0.54
Alopecurus pratensis L.	2				0.52
Althaea rosea Cav.	3				0.95
Amaranthus deflexus L.	5				0.64
Amaranthus lividus L.	31				0.60
Amaranthus mangostanus	6				0.54
Amaranthus mangostanus L.	45				0.50
Amaranthus patulus Bertol.	32				0.62
Amaranthus retroflexus L.	60				0.55
Amaranthus spinosus L.	7				0.60
Amaranthus viridis L.	5				0.81
Ambrosia artemisiifolia L.	302				0.57
Ambrosia trifida var. trifida L.	57				0.80
Amethystea caerulea L.	30				0.71
Amitostigma gracilis (Blume) Schltr.	54				0.63
Amorpha fruticosa L.	301				0.54
Ampelopsis brevipedunculata (Maxim.) Trautv.	394				0.56
Ampelopsis brevipedunculata for. ciliata (Nakai) T.B.Lee	54				0.65
Ampelopsis brevipedunculata var. heterophylla for. citrulloides Rehder	42				0.79
Amphicarpaea bracteata subsp. edgeworthii (Benth.) H.Ohashi	235				0.54
Amsinckia lycopsoides Lehm.	2				0.95
Anagallis arvensis for. coerulea (Schreb.) Naumgarten	5				0.79
Anaphalis sinica Hance	13				0.86
Andropogon ischaemum L.	5				0.58
Androsace filiformis Retz.	18				0.57
Androsace umbellata (Lour.) Merr.	186				0.55
Aneilema keisak Hassk.	42				0.75
Anemarrhena asphodeloides Bunge	2				0.75
Anemone amurensis (Korsh.) Kom.	6			V	0.96
Anemone koraiensis Nakai	41		V	V	0.92
Anemone narcissiflora	3			V	0.97
Anemone raddeana Regel	57				0.65
Anemone reflexa	31				0.88
Anemone reflexa Steph. & Willd.	68				0.83
Anemone umbrosa C.A.Mey.	3				0.94
Angelica acutiloba (Siebold & Zucc.) Kitag.	9				0.80
Angelica anomala Ave-Lall.	19				0.85
Angelica cartilagino-marginata (Makino) Nakai	48				0.55
Angelica cartilagino-marginata var. distans (Nakai) Kitag.	5		V		0.59
Angelica czernaevia (Fisch. & C.A.Mey.) Kitag.	6				0.74
Angelica dahurica (Fisch. ex Hoffm.) Benth. & Hook.f. ex Franch. & S	54				0.63
Angelica decursiva (Miq.) Franch. & Sav.	185				0.56
Angelica genuflexa Nutt. ex Torr. & A.Gray	6				0.65
Angelica gigas	17				0.83
Angelica gigas Nakai	42				0.75
Angelica grosseserrata Maxim.	163				0.55
Angelica koreana L.	33				0.67
Angelica miqueliana Maxim.	64				0.73
Angelica polymorpha Maxim.	98				0.66
Angelica tenuissima Nakai	20				0.88
Anthoxanthum odoratum var. odoratum L.	2				0.82
Anthriscus caucalis M.Bieb.	2				0.91
Anthriscus sylvestris (L.) Hoffm.	42				0.63
Aphananthe aspera (Thunb.) Planch.	9				0.84
Aquilegia buergeriana var. oxysepala (Traut. & Meyer) Kitamura	4				0.89
Aquilegia japonica Nakai & H.Hara	4				0.76
Aquilegia oxysepala Trautv. & C.A.Mey.	25				0.89
Arabidopsis thaliana (L.) Heynh.	3				0.65
Arabis columnaris Nakai	4		V	V	0.83
Arabis gemmifera (Matsum.) Makino	14				0.92
Arabis glabra Bernh.	214				0.54
Arabis hirsuta (L.) Scop.	43				0.63
Arabis lyrata L.	6				0.87
Arabis pendula L.	20				0.81
Arachniodes borealis Seriz.	60				0.61
Arachniodes mutica (Franch. & Sav.) Ohwi	3				0.87
Aralia cordata Thunb.	6				0.80
Aralia cordata var. continentalis (Kitag.) Y.C.Chu	122				0.59
Aralia elata (Miq.) Seem.	256				0.53
Aralia elata for. rotundata (Nakai) W.T.Lee	5		V		0.94
Arctium lappa L.	4				0.78
Ardisia crenata Sims	3			V	0.97
Ardisia japonica (Thunb.) Blume	10				0.92
Arenaria serpyllifolia L.	197				0.54
Argusia sibirica (L.) Dandy	4				0.67
Arisaema amurense for. serratum (Nakai) Kitag.	172				0.62
Arisaema amurense Maxim.	70				0.72
Arisaema heterophyllum Blume	15			V	0.78
Arisaema peninsulae	16				0.48
Arisaema peninsulae for. convolutum (Nakai) Y.S.Kim & S.T.Ko	15		V		0.68
Arisaema peninsulae Nakai	166				0.53
Arisaema ringens (Thunb.) Schott	34			V	0.80
Arisaema robustum (Engl.) Nakai	74				0.66
Arisaema robustum var. purpureum Nakai	4				0.83
Arisaema thunbergii Blume	2				0.71
Aristolochia contorta Bunge	85			V	0.70
Aristolochia manshuriensis Kom.	65			V	0.81
Arrhenatherum elatius (L.) P.Beauv. ex J.Presl & C.Presl	20				0.54
Artemisia argyi H.Lev. & Vaniot	4				0.73
Artemisia capillaris Thunb.	144				0.60
Artemisia dubia Wall.	26				0.61
Artemisia feddei H.Lev. & Vaniot	51				0.64
Artemisia gmelini Weber ex Stechm.	126				0.70
Artemisia japonica Thunb.	198				0.53
Artemisia japonica var. angustissima (Nakai) Kitam.	10		V	V	0.60
Artemisia keiskeana Miq.	456				0.54
Artemisia koidzumii Nakai	29				0.56
Artemisia montana (Nakai) Pamp.	77				0.60
Artemisia princeps Pamp.	379				0.54
Artemisia rubripes Nakai	30				0.65
Artemisia scoparia Waldst. & Kit.	22				0.79
Artemisia selengensis Turcz. ex Besser	15				0.75
Artemisia stolonifera for. stolonifera (Maxim.) Kom.	240				0.67
Artemisia sylvatica Maxim.	23				0.62
Artemisia viridissima (Kom.) Pamp.	2				0.94
Arthraxon hispidus (Thunb.) Makino	100				0.56
Aruncus dioicus var. kamtschaticus (Maxim.) H.Hara	22				0.93
Arundinaria simonii (Carriere) A. & C.Riviere	5				0.75
Arundinella hirta (Thunb.) Koidz.	294				0.58
Arundinella hirta var. ciliata Koidz.	42				0.54
Asarum heterotropoides F.Schmidt	22				0.66
Asarum koreanum (J.Kim & C.Yook) B.U.Oh & J.K.Kim	3				0.77
Asarum maculatum Nakai	17		V	V	0.73
Asarum misandrum B.U.Oh & J.K.Kim	2		V	V	0.88
Asarum patens (K.Yamaki) B.U.Oh	18			V	0.70
Asarum sieboldii Miq.	383				0.58
Asarum versicolor (K.Yamaki) Y.N.Lee	5			V	0.87
Asparagus cochinchinensis (Lour.) Merr.	13			V	0.81
Asparagus davuricus Fisch. ex Link	2			V	NA
Asparagus officinalis	2				0.71
Asparagus oligoclonos Maxim.	70				0.60
Asparagus schoberioides Kunth	252				0.58
Asperula lasiantha Nakai	27		V	V	0.71
Asperula maximowiczii Kom.	164				0.68
Asperula odorata L.	19				0.69
Asperula platygalium Maxim.	2				0.82
Asplenium incisum Thunb.	318				0.58
Asplenium ruprechtii Sa.Kurata	105				0.62
Asplenium rutamurarium L.	2				0.40
Asplenium sarelii Hook.	5			V	0.77
Asplenium trichomanes L.	2				0.64
Asplenium varians Wall. ex Hook. & Grev.	6				0.78
Aster ageratoides subsp. amplexifolius	3				0.85
Aster ageratoides var. ageratoides Turcz.	340				0.55
Aster fastigiatus Fisch.	10			V	0.55
Aster maackii Regel	8			V	0.79
Aster pilosus Willd.	207				0.59
Aster scaber Thunb.	595				0.50
Aster spathulifolius Maxim.	7				0.44
Aster subulatus Michx.	20				0.52
Aster subulatus var. sandwicensis A.G.Jones	6				0.64
Aster tataricus L.f.	142				0.67
Aster tripolium L.	3				0.88
Astilbe koreana (Kom.) Nakai	30				0.70
Astilbe rubra var. rubra Hook.f. & Thomson	390			V	0.59
Astilboides tabularis (Hemsl.) Engl.	2	V			0.64
Astragalus koraiensis Y.N.Lee	5		V	V	0.53
Astragalus membranaceus var. membranaceus Bunge	12			V	0.67
Astragalus sinicus L.	46				0.76
Asyneuma japonicum (Miq.) Briq.	133				0.68
Athyrium acutipinnulum Kodama ex Nakai	2		V		0.80
Athyrium brevifrons Nakai ex Kitag.	65			V	0.75
Athyrium concinnum Nakai	3				0.83
Athyrium iseanum Rosenst.	50				0.57
Athyrium koryoense Tagawa	6				0.65
Athyrium nikkoense Makino	6				0.65
Athyrium niponicum (Mett.) Hance	207				0.61
Athyrium otophorum (Miq.) Koidz.	4				0.76
Athyrium vidalii (Franch. & Sav.) Nakai	53				0.56
Athyrium yokoscense (Franch. & Sav.) H.Christ	320				0.56
Atractylodes ovata (Thunb.) DC.	402				0.55
Atriplex gmelinii C.A.Mey.	2				0.93
Atriplex subcordata Kitag.	2				0.91
Aucuba japonica Thunb.	4				0.92
Avena fatua L.	15				0.73
Avena sativa L.	2				0.73
Barbarea orthoceras Ledeb.	98				0.68
Barbarea vulgaris R.Br.	16				0.70
Beckmannia syzigachne (Steud.) Fernald	49				0.62
Belamcanda chinensis (L.) DC.	10			V	0.73
Berberis amurensis var. amurensis Rupr.	14			V	0.94
Berberis koreana Palib.	34		V	V	0.94
Berchemia berchemiifolia (Makino) Koidz.	32				0.60
Berteroella maximowiczii (Palib.) O.E.Schulz	72				0.65
Betula chinensis Maxim.	33				0.83
Betula costata Trautv.	19				0.84
Betula dahurica Pall.	71				0.73
Betula ermanii Cham.	12			V	0.65
Betula platyphylla var. japonica (Miq.) Hara	63				0.61
Betula schmidtii Regel	54				0.68
Bidens bipinnata L.	215				0.60
Bidens biternata (Lour.) Merr. & Sherff ex Sherff	37				0.64
Bidens cernua L.	2				0.91
Bidens frondosa L.	245				0.54
Bidens parviflora Willd.	14				0.65
Bidens pilosa var. pilosa L.	10				0.76
Bidens radiata var. pinnatifida (Turcz. ex DC.) Kitam.	6				0.64
Bidens tripartita L.	110				0.53
Bistorta alopecuroides	2				0.94
Bistorta pacifica (Petrov ex Kom.) Kom.	2				0.69
Bletilla striata (Thunb. ex Murray) Rchb.f.	3			V	0.66
Blyxa japonica (Miq.) Maxim. ex Asch. & Gurk.	2				0.99
Boehmeria longispica Steud.	110				0.60
Boehmeria nivea (L.) Gaudich.	45				0.74
Boehmeria pannosa Nakai & Satake	7				0.72
Boehmeria platanifolia Franch. & Sav.	131				0.56
Boehmeria sieboldiana Blume	10				0.59
Boehmeria spicata (Thunb.) Thunb.	494				0.57
Boehmeria tricuspis (Hance) Makino	122				0.53
Boehmeria tricuspis var. unicuspis Makino	66				0.55
Bothriochloa parviflora (R.Br.) Ohwi	3				0.88
Bothriospermum secundum Maxim.	3				0.70
Bothriospermum tenellum (Hornem.) Fisch. & C.A.Mey.	43				0.71
Botrychium japonicum (Prantl) Underw.	5				0.85
Botrychium strictum Underw.	5				0.81
Botrychium ternatum (Thunb.) Sw.	96				0.57
Botrychium virginianum (L.) Sw.	4				0.65
Brachybotrys paridiformis Maxim. ex Oliv.	47				0.83
Brachyelytrum erectum var. japonicum Hack.	9				0.81
Brachypodium sylvaticum (Huds.) P.Beauv.	7				0.71
Brachypodium sylvaticum var. miserum (Thunb. ex Murray) Koidz.	3				0.95
Brassica juncea var. juncea (L.) Czern.	39				0.73
Brassica napus L.	33				0.65
Breea segeta for. segeta (Willd.) Kitam.	89				0.60
Briza minor L.	3				0.78
Bromus canadensis subsp. yezoensis (Ohwi) V.N.Voroshilov	7				0.67
Bromus catharticus Vahl	8				0.86
Bromus inermis Leyss.	4				0.59
Bromus japonicus Thunb. ex Murray	138				0.59
Bromus mollis L.	4				0.67
Bromus pauciflorus (Thunb.) Hack.	21				0.51
Bromus rigidus Roth	3				0.67
Bromus secalinus L.	2				0.62
Bromus sterilis L.	2				0.81
Bromus tectorum var. tectorum L.	22				0.62
Broussonetia kazinoki Siebold	76				0.67
Broussonetia papyrifera L. L Her. ex Vent.	9				0.65
Bulbostylis barbata (Rottb.) Kunth	9				0.75
Bulbostylis densa (Wall.) Hand.-Mazz.	12				0.66
Bupleurum euphorbioides	5		V	V	0.94
Bupleurum falcatum L.	55			V	0.59
Bupleurum longeradiatum Turcz.	42				0.84
Buxus koreana Nakai ex Chung & al.	72			V	0.57
Caesalpinia decapetala (Roth) Alston	4			V	0.69
Calamagrostis arundinacea (L.) Roth	264				0.54
Calamagrostis epigeios (L.) Roth	67				0.55
Calamagrostis langsdorfii (Link) Trin.	22				0.65
Calamagrostis pseudophragmites (Haller f.) Koeler	6				0.71
Calanthe discolor	2			V	0.89
Calendula officinalis L.	2				0.84
Callicarpa dichotoma (Lour.) K.Koch	43				0.64
Callicarpa japonica Thunb.	430				0.55
Callicarpa japonica var. glabra Nakai	2				0.95
Callicarpa mollis Siebold & Zucc.	18				0.90
Callistephus chinensis (L.) Nees	2				0.87
Callitriche palustris L.	3				0.81
Caltha palustris var. palustris L.	30			V	0.88
Calystegia dahurica (Herb.) Choisy	4				0.61
Calystegia hederacea Wall.	51				0.57
Calystegia sepium for. sepium (L.) R.Br.	16				0.59
Calystegia sepium var. japonicum (Choisy) Makino	174				0.51
Calystegia soldanella (L.) Roem. & Schultb.	19				0.83
Camellia japonica for. albipetala H.D.Chang	3		V		0.96
Camellia japonica L.	40			V	0.83
Camellia sinensis L.	8				0.87
Campanula glomerata var. dahurica Fisch. ex KerGawl.	10			V	0.73
Campanula punctata	2				0.35
Campanula punctata Lam.	126				0.29
Campanula takesimana Nakai	2		V	V	0.55
Campsis grandifolia (Thunb.) K.Schum.	8				0.65
Campylotropis macrocarpa (Bunge) Rehder	15				0.60
Capsella burapastoris (L.) L.W.Medicus	408				0.54
Capsicum annuum L.	3				0.88
Caragana microphylla Lam.	2				0.68
Caragana sinica (Buc hoz) Rehder	7				0.78
Cardamine amaraeformis Nakai	4				0.75
Cardamine fallax L.	135				0.56
Cardamine flexuosa With.	335				0.57
Cardamine impatiens L.	110				0.66
Cardamine komarovii var. komarovii Nakai	34			V	0.90
Cardamine koreana	4		V	V	0.93
Cardamine leucantha var. leucantha (Tausch) O.E.Schulz	299			V	0.61
Cardamine lyrata Bunge	21				0.79
Cardamine scutata Thunb.	19				0.65
Carduus crispus L.	167				0.69
Care ciliatomarginata Nakai	2				0.92
Carex alterniflora Franch.	16				0.63
Carex aphanolepis Franch. & Sav.	11				0.63
Carex arenicola F.Schmidt	3				0.48
Carex biwensis Franch.	7				0.66
Carex blepharicarpa var. stenocarpa Ohwi	6		V	V	0.78
Carex bostrychostigma Maxim.	93				0.53
Carex breviculmis R.Br.	138				0.53
Carex brownii Tuck.	2				0.82
Carex capillacea Boott	3				0.17
Carex ciliatomarginata Nakai	60				0.66
Carex dickinsii Franch. & Sav.	14				0.67
Carex dimorpholepis Steud.	31				0.73
Carex dispalata var. dispalata Boott	46				0.62
Carex doniana Spreng.	18				0.68
Carex fernaldiana H.Lev. & Vaniot	25				0.70
Carex forficula var. forficula Franch. & Sav.	44				0.57
Carex gibba Wahlenb.	15				0.80
Carex gifuensis Franch.	18				0.62
Carex glabrescens Ohwi	13				0.65
Carex hakonensis Franch. & Sav.	3				0.78
Carex heterolepis Bunge	26				0.63
Carex hondoensis Ohwi	2				0.80
Carex humilis var. nana (H.Lev. & Vaniot) Ohwi	111				0.66
Carex idzuroei Franch. & Sav.	3				0.78
Carex jaluensis Kom.	8				0.83
Carex japonica Thunb.	134				0.60
Carex kobomugi Ohwi	3				0.62
Carex kujujana	3				0.90
Carex laevissima Nakai	29				0.57
Carex lanceolata Boott	233				0.54
Carex lasiolepis Franch.	4				0.65
Carex leiorhyncha C.A.Mey.	163				0.55
Carex lenta D.Don	11				0.72
Carex leucochlora Bunge	4				0.61
Carex ligulata var. austrokoreensis	2				0.75
Carex maackii Maxim.	10				0.78
Carex maximowiczii var. maximowiczii Miq.	40				0.72
Carex mira Kuk.	2				0.62
Carex mitrata var. mitrata Franch.	8				0.87
Carex mollicula Boott	5				0.70
Carex nervata Franch. & Sav.	4				0.78
Carex neurocarpa Maxim.	117				0.66
Carex norvegica Retz.	5				0.77
Carex okamotoi Ohwi	29		V	V	0.76
Carex onoei Franch. & Sav.	15				0.72
Carex oxyandra Kudo	4				0.70
Carex papulosa Boott	3				0.85
Carex parciflora var. macroglossa (Franch. & Sav.) Ohwi	3				0.87
Carex pediformis C.A.Mey.	13				0.64
Carex peiktusani Kom.	2				0.97
Carex phacota Spreng.	8				0.59
Carex planiculmis Kom.	8				0.74
Carex poculisquama Kuk	2				0.90
Carex polyschoena H.Lev. & Vaniot	66				0.52
Carex pseudochinensis H.Lev. & Vaniot	2		V		0.75
Carex pumila Thunb.	7				0.44
Carex sabynensis Less.	50				0.58
Carex schmidtii Meinsh.	3				0.71
Carex shimidzensis Franch.	7				0.89
Carex siderosticta Hance	312				0.53
Carex thunbergii Steud.	40				0.53
Carex transversa Boott	10				0.70
Carex tristachya var. tristachya Thunb.	12				0.79
Carex ussuriensis Kom.	2				0.94
Carex vesicaria L.	3				0.71
Carpesium abrotanoides L.	88				0.56
Carpesium cernuum L.	52				0.57
Carpesium divaricatum Siebold & Zucc.	111				0.51
Carpesium glossophyllum Maxim.	8				0.75
Carpesium macrocephalum Franch. & Sav.	17				0.72
Carpesium triste Maxim.	36				0.80
Carpinus cordata Blume	120				0.66
Carpinus laxiflora var. laxiflora (Siebold & Zucc.) Blume	126				0.61
Carpinus tschonoskii var. tschonoskii Maxim.	39			V	0.68
Carpinus turczaninovii Hance	64				0.78
Carpinus turczaninovii var. arguta Uyeki	4				0.66
Caryopteris divaricata (Siebold & Zucc.) Maxim.	42				0.61
Caryopteris incana (Thunb.) Miq.	49			V	0.73
Cassia tora L.	7				0.73
Castanea bungeana Blume	9				0.74
Castanea crenata Siebold & Zucc.	401				0.62
Castanopsis sieboldii (Makino) Hatus.	2				0.96
Catalpa ovata G.Don	8				0.59
Caulophyllum robustum Maxim.	48			V	0.79
Cayratia japonica (Thunb.) Gagnep.	23				0.77
Cedrela sinensis Juss.	5				0.82
Cedrus deodara (Roxb.) Loudon	3				0.72
Celastrus flagellaris	2				0.50
Celastrus flagellaris Rupr.	52				0.48
Celastrus orbiculatus Thunb.	392				0.50
Celastrus stephanotifolius Makino	10				0.62
Celosia argentea L.	2				0.64
Celosia cristata L.	2				0.67
Celtis aurantiaca Nakai	21				0.63
Celtis biondii var. heterophylla (H.Lev.) Schneid	29				0.90
Celtis bungeana Blume	2				0.72
Celtis choseniana Nakai	16		V	V	0.78
Celtis jessoensis Koidz.	9				0.67
Celtis koraiensis Nakai	14			V	0.66
Celtis sinensis Pers.	137				0.73
Centaurea cyanus L.	4				0.91
Centella asiatica (L.) Urb.	4				0.66
Centipeda minima (L.) A.Br. & Asch.	93				0.67
Cephalanthera erecta for. subaphylla Hiroe	2			V	0.60
Cephalanthera ereta (Thunb. ex Murray) Blume	80				0.69
Cephalanthera falcata (Thunb. ex A.Murray) Blume	25			V	0.69
Cephalanthera longibracteata Blume	305				0.58
Cephalotaxus harringtonia (Knight) K.Koch	50			V	0.73
Cerastium fischerianum Ser.	10				0.61
Cerastium glomeratum Thuill.	21				0.65
Cerastium holosteoides var. hallaisanense (Nakai) Mizush.	296				0.53
Ceratophyllum demersum var. demersum L.	10				0.67
Cercis chinensis Bunge	10				0.76
Chaenomeles sinensis (Thouin) Koehne	4				0.81
Chaenomeles speciosa (Sweet) Nakai	8				0.85
Chamaecrista nomame (Siebold) H.Ohashi	270				0.57
Chamaecyparis obtusa (Siebold & Zucc.) Endl.	48				0.86
Chamaecyparis pisifera (Siebold & Zucc.) Endl.	7				0.88
Chamerion angustifolium (L.) Holub	4			V	0.93
Cheilanthes argentea (Gmel.) G.Kunze	11				0.53
Cheilanthes argentea for. obscura (Christ) Kitag.	2				0.85
Chelidonium majus var. asiaticum (Hara) Ohwi	437				0.57
Chenopodium acuminatum Willd.	4				0.70
Chenopodium album var. album L.	23				0.64
Chenopodium album var. centrorubrum Makino	224				0.56
Chenopodium ambrosioides L.	6				0.73
Chenopodium bryoniaefolium Bunge	6				0.66
Chenopodium ficifolium Smith	95				0.50
Chenopodium glaucum L.	25				0.56
Chenopodium koraiense Nakai	3				0.53
Chenopodium virgatum Thunb.	2				0.87
Chimaphila japonica Miq.	112				0.70
Chionanthus retusus Lindl. & Paxton	19			V	0.70
Chloranthus fortunei (A.Gray) Solms	22			V	0.75
Chloranthus japonicus Siebold	272				0.56
Chloris virgata Sw.	7				0.65
Chorispora tenella DC.	3				0.87
Chrysanthemum coronarium L.	4				0.87
Chrysanthemum leucanthemum L.	2				0.97
Chrysanthemum zawadskii subsp. naktongense (Nakai) Y.N.Lee	4				0.75
Chrysosplenium barbatum Nakai	22		V		0.67
Chrysosplenium flagelliferum F.Schmidt	79				0.73
Chrysosplenium flaviflorum Ohwi	3		V		0.94
Chrysosplenium grayanum Maxim.	65				0.68
Chrysosplenium japonicum (Maxim.) Makino	27				0.73
Chrysosplenium macrostemon Maxim. ex Franch. & Sav.	9				0.69
Chrysosplenium pilosum Maxim.	8				0.74
Chrysosplenium pilosum var. fulvum (N.Terracc.) H.Hara	3			V	0.80
Chrysosplenium pilosum var. valdepiosum Ohwi	12			V	0.87
Chrysosplenium pseudofauriei H.Lev.	25				0.92
Chrysosplenium ramosum Maxim.	14			V	0.89
Cimicifuga dahurica (Turcz. ex Fisch. & C.A.Mey.) Maxim.	71				0.79
Cimicifuga foetida	2				0.60
Cimicifuga foetida L.	18				0.40
Cimicifuga heracleifolia var. bifida Nakai	75		V	V	0.78
Cimicifuga heracleifolia var. heracleifolia Kom.	44				0.78
Cimicifuga japonica (Thunb.) Spreng.	3			V	0.86
Cimicifuga simplex (DC.) Turcz.	27				0.84
Circaea alpina L.	11				0.79
Circaea cordata Royle	46				0.69
Circaea lutetiana subsp. Quadrisulcata L. (Maxim.) Asch. & Magnus	20				0.62
Circaea mollis Slebold & Zucc.	84				0.54
Cirsium chanroenicum	2				0.26
Cirsium chanroenicum (L.) Nakai	31				0.30
Cirsium japonicum for. nakaianum (H.Lev. & Vaniot) W.T.Lee	3				0.72
Cirsium japonicum var. maackii (Maxim.) Matsum.	437				0.55
Cirsium japonicum var. spinossimum Kitam.	2				0.72
Cirsium lineare (Thunb.) Sch.Bip.	3				0.72
Cirsium pendulum Fisch. ex DC.	63				0.65
Cirsium schantarense Trautv. & Mey.	17				0.60
Cirsium setidens (Dunn) Nakai	132		V	V	0.77
Cirsium setidens for. alba T.B.Lee	3		V		0.65
Cirsium toraiense Nakai ex Kitam.	3			V	0.67
Cirsium vlassovianum Fisch. ex DC.	7				0.91
Clausia trichosepala (Turcz.) Dvorak	3				0.78
Cleistogenes hackelii (Honda) Honda	24				0.52
Clematis apiifolia DC.	496				0.55
Clematis brachyura Maxim.	58		V		0.59
Clematis brevicaudata DC.	3				0.84
Clematis chiisanensis	5				0.90
Clematis fusca Turcz.	10				0.89
Clematis fusca var. coreana (H.Lev. & Vaniot) Nakai	13		V	V	0.89
Clematis fusca var. violacea Maxim.	39				0.71
Clematis heracleifolia DC.	147				0.75
Clematis heracleifolia var. davidiana Hemsl.	10				0.78
Clematis koreana Kom.	23			V	0.86
Clematis patens	8				0.60
Clematis patens C.Morren & Decne.	132			V	0.57
Clematis serratifolia Rehder	11			V	0.89
Clematis terniflora DC.	59				0.62
Clematis terniflora var. mandshurica (Rupr.) Ohwi	262				0.59
Clematis trichotoma Nakai	174		V	V	0.58
Clerodendrum trichotomum Thunb.	380			V	0.56
Clinopodium chinense var. grandiflora (Maxim.) Kitag.	264				0.51
Clinopodium chinense var. shibetchense (H.Lev.) Koidz.	8				0.54
Clinopodium gracile (Benth.) Kuntze	23				0.57
Clinopodium gracile var. multicaule (Maxim.) Ohwi	91				0.53
Clinopodium micranthum (Regel) Hara	78				0.65
Clintonia udensis Trautv. & C.A.Mey.	6				0.93
Cnidium japonicum Miq.	2				0.25
Cnidium monnieri (L.) Cusson	21				0.64
Cnidium officinale Makino	4				0.61
Cnidium tachiroei	5			V	0.87
Cocculus trilobus (Thunb.) DC.	457				0.64
Codonopsis lanceolata (Siebold & Zucc.) Trautv.	172				0.59
Codonopsis pilosula (Franch.) Nannf.	5			V	0.89
Codonopsis ussuriensis (Rupr. & Maxim.) Hemsl.	7				0.81
Coix lacrymajobi var. mayuen (Rom.Caill.) Stapf	3				0.42
Commelina communis L.	529				0.56
Commelina communis var. angustifolia Nakai	50				0.61
Commelina mina Y.N.Lee & Y.Oh	2		V		0.77
Coniogramme intermedia Hieron.	20				0.77
Coniogramme japonica (Thunb.) Diels	9				0.79
Convallaria keiskei Miq.	247			V	0.61
Conyza bonariensis (L.) Cronquist	75				0.61
Conyza canadensis (L.) Cronquist	364				0.54
Conyza sumatrensis E.Walker	14				0.66
Corchoropsis psilocarpa Harms & Loes.	32				0.50
Corchoropsis tomentosa (Thunb.) Makino	250				0.57
Coreanomecon hylomeconoides Nakai	56		V	V	0.89
Coreopsis drumondii Torr. & Gray	9				0.68
Coreopsis lanceolata L.	44				0.60
Coreopsis tinctoria Nutt.	13				0.78
Cornopteris crenulatoserrulata (Makino) Nakai	13				0.57
Cornus controversa Hemsl. ex Prain	304				0.59
Cornus kousa F.Buerger ex Miquel	116			V	0.64
Cornus macrophylla Wall.	35				0.55
Cornus officinalis Siebold & Zucc.	56				0.58
Cornus walteri F.T.Wangerin	61				0.59
Coronopus didymus (L.) Sm.	2				0.86
Corydalis albipetala B.U.Oh	2		V	V	0.99
Corydalis ambigua Cham. & Schleht.	74				0.54
Corydalis grandicalyx B.U.Oh & Y.S.Kim	9		V	V	0.94
Corydalis heterocarpa Siebold & Zucc.	27				0.58
Corydalis incisa (Thunb.) Pers.	41				0.77
Corydalis maculata	7				0.76
Corydalis maculata B.U.Oh & Y.S.Kim	18		V	V	0.80
Corydalis namdoensis B.U.oh & J.G.Kim	5			V	0.87
Corydalis ochotensis Turcz.	97				0.60
Corydalis pallida (Thunb.) Pers.	7				0.58
Corydalis pauciovulata Ohwi	95				0.67
Corydalis remota Fisch. ex Maxim.	265				0.53
Corydalis speciosa Maxim.	407				0.58
Corydalis ternata Nakai	19				0.57
Corydalis turtschaninovii Besser	15				0.75
Corydalis turtschaninovii for. fumariaefolia (Maxim.) T.B.Lee	28				0.71
Corydalis turtschaninovii for. linearis (Regel) Nakai	63				0.53
Corydalis turtschaninovii for. pectinata (Kom.) Y.H.Chou	32				0.60
Corylopsis glabrescens var. gotoana Franch. & Sav. (Makino) T. Yamanaka	50			V	0.84
Corylus heterophylla var. heterophylla Fisch. ex (Trautv.)	385				0.57
Corylus sieboldiana var. mandshurica (Maxim. & Rupr.) C.K.Schneid.	77				0.57
Corylus sieboldiana var. sieboldiana Blume	146			V	0.59
Cosmos bipinnatus Cav.	66				0.61
Cosmos sulphureus Cav.	7				0.77
Cotinus coggygria Scop.	3				0.94
Crassocephalum crepidioides (Benth.) S.Moore	82				0.77
Crataegus komarovii	2			V	0.70
Crataegus pinnatifida for. pinnatifida Bunge	125			V	0.70
Crataegus scabrida Sarg.	5				0.89
Cremastra appendiculata (D.Don) Makino	7			V	0.78
Crepidiastrum chelidoniifolium (Makino) Pak & Kawano	91				0.72
Crepidiastrum denticulatum (Houtt.) Pak & Kawano	468				0.53
Crepidiastrum koidzumianum (Kitam.) Pak & Kawano	7		V	V	0.77
Crepidiastrum sonchifolium (Bunge) Pak & Kawano	343				0.54
Crotalaria sessiliflora L.	19				0.67
Crypsinus hastatus (Thunb.) Copel.	26			V	0.56
Cryptomeria japonica (L.f.) D.Don	64				0.86
Cryptotaenia japonica Hassk.	41			V	0.64
Cucubalus baccifer var. japonicus Miq.	44				0.63
Cucumis melo var. makuwa Makino	2				0.57
Cucurbita moschata Duchesne	4				0.82
Cudrania tricuspidata (Carr.) Bureau ex Lavallee	80			V	0.79
Cuscuta australis R.Br.	92				0.60
Cuscuta japonica Choisy	141				0.53
Cuscuta pentagona Engelm.	51				0.53
Cyclosorus acuminatus (Houtt.) Nakai ex H.Ito	5				0.81
Cymbidium goeringii (Rchb.f.) Rchb.f.	73			V	0.82
Cymbidium nipponicum	2	V			0.85
Cymbopogon tortilis var. goeringii (Steud.) Hand.-Mazz.	178				0.67
Cymopterus melanotilingia (H.Boissieu) C.Y.Yoon	78				0.77
Cynanchum ascyrifolium (Franch. & Sav.) Matsum.	85				0.71
Cynanchum atratum Bunge	14				0.68
Cynanchum inamoenum (Maxim.) Loes.	13			V	0.87
Cynanchum nipponicum Matsum.	5				0.84
Cynanchum paniculatum (Bunge) Kitag.	76				0.54
Cynanchum wilfor.ii (Maxim.) Hemsl.	6			V	0.71
Cynanchum wilfordii (Maxim.) Hemsl.	36			V	0.56
Cynodon dactylon (L.) Pers.	3				0.91
Cyperus amuricus Maxim.	262				0.55
Cyperus cyperoides (L.) Kuntze	2				0.95
Cyperus difformis L.	51				0.63
Cyperus exaltatus var. iwasakii T.Koyama	6				0.65
Cyperus globosus All.	12				0.67
Cyperus glomeratus L.	7				0.83
Cyperus hakonensis Franch. & Sav.	23				0.57
Cyperus haspan L.	2				0.83
Cyperus iria L.	88				0.62
Cyperus microiria Steud.	140				0.62
Cyperus nipponicus Franch. & Sav.	15				0.67
Cyperus orthostachyus Franch. & Sav.	74				0.57
Cyperus rotundus L.	2				0.49
Cyperus sanguinolentus Vahl	23				0.67
Cyperus serotinus Rottb.	3				0.72
Cyperus tenuispica Steud.	3				0.59
Cypripedium macranthos Sw.	16	V			0.87
Cyrtomium caryotideum var. coreanum Nakai	2				0.67
Cyrtomium falcatum (L.f.) C.Presl	13				0.82
Cyrtomium for.unei J.Sm.	8				0.79
Cyrtomium fortunei J.Sm.	53				0.70
Dactylis glomerata L.	211				0.53
Daphne genkwa Siebold & Zucc.	3			V	0.98
Daphne pseudomezereum var. koreana A. Gray (Nakai) Hamaya	5			V	0.94
Daphniphyllum macropodum Miq.	4			V	0.84
Datura meteloides Dunal	2				0.86
Datura stramonium var. chalybea Koch	3				0.47
Datura stramonium var. stramonium L.	4				0.64
Davallia mariesii T.Moore ex Baker	107				0.55
Delphinium maackianum for. album (Nakai) W.T.Lee	4				0.77
Delphinium maackianum Regel	13			V	0.67
Dendranthema boreale (Makino) Ling ex Kitam.	284				0.56
Dendranthema indicum (L.) DesMoul.	25				0.63
Dendranthema sichotense Tzvelev	8			V	0.86
Dendranthema zawadskii var. latilobum (Maxim.) Kitam.	312				0.56
Dendranthema zawadskii var. tenuisectum Kitag.	25				0.88
Dendranthema zawadskii var. zawadskii (Herb.) Tzvelev	62				0.64
Dendropanax trifidus (Thunb.) Makino ex H. Hara	7			V	0.85
Dennstaedtia hirsuta (Sw.) Mett. ex Miq.	123				0.60
Dennstaedtia wilfordii (T.Moore) H.Christ	208				0.66
Deparia conilii (Franch. & Sav.) M.Kato	75				0.52
Deparia coreana (H.Christ) M.Kato	19				0.70
Deparia dimorphophylla (Koidz.) M.Kato	4				0.82
Deparia japonica (Thunb.) M.Kato	77				0.68
Deparia oldhamii (Hook. & Baker) Y.C.Oh & C.S.Lee	2				0.91
Deparia pterorachis (H.Christ) M.Kato	5				0.68
Deparia pycnosora (H.Christ) M.Kato	40				0.77
Descurainia pinnata Britton	4				0.81
Descurainia sophia (L.) Webb ex Prantl	20				0.81
Desmodium oldhami Oliv.	58				0.68
Desmodium podocarpum DC.	51				0.57
Desmodium podocarpum var. mandshuricum Maxim.	15				0.63
Desmodium podocarpum var. oxyphyllum (DC.) H.Ohashi	190				0.56
Deutzia crenata for. plena Schneid	2				0.52
Deutzia glabrata Kom.	119			V	0.79
Deutzia grandiflora var. baroniana Diels	56				0.69
Deutzia paniculata Nakai	7		V	V	0.79
Deutzia parviflora Bunge	73				0.64
Deutzia uniflora Shirai	217				0.67
Dianthus chinensis var. chinensis L.	181				0.52
Dianthus longicalyx Miq.	64			V	0.59
Diarrhena fauriei (Hack.) Ohwi	17				0.83
Diarrhena japonica (Franch. & Sav.) Franch. & Sav.	57				0.66
Diarrhena mandshurica Maxim.	39				0.76
Dicentra spectabilis (L.) Lem.	104				0.70
Dicranopteris linearis (Burm. f.) Underw.	4				0.71
Dictamnus dasycarpus Turcz.	181				0.63
Digitaria ciliaris (Retz.) Koel.	278				0.58
Digitaria radicosa (Presl) Miq.	28				0.65
Digitaria violascens Link	43				0.63
Dimeria ornithopoda Trin.	5				0.63
Diodia teres var. teres Walter	14				0.64
Dioscorea bulbifera L.	11				0.57
Dioscorea japonica Thunb.	142				0.60
Dioscorea nipponica Makino	118				0.54
Dioscorea oppostifolia L.	207				0.57
Dioscorea quinqueloba Thunb.	177				0.55
Dioscorea septemloba Thunb.	28				0.66
Dioscorea tenuipes Franch. & Sav.	59				0.68
Dioscorea tokoro Makino	87				0.57
Diospyros kaki Thunb.	67				0.73
Diospyros lotus L.	143				0.65
Diplazium chinense (Baker) C.Chr.	3				0.83
Diplazium mesosorum (Mak.) Makino	5				0.81
Diplazium squamigerum (Mett.) Hope	4				0.59
Dipsacus japonicus Miq.	18			V	0.62
Disporum ovale	18				0.92
Disporum smilacinum A.Gray	521				0.52
Disporum uniflorum Baker	151			V	0.59
Disporum viridescens (Maxim.) Nakai	165			V	0.52
Dontostemon dentatus (Bunge) Ledeb.	16				0.60
Draba nemorosa for. leiocarpa (Lindb.) Kitag.	2				0.78
Draba nemorosa for. nemorosa L.	343				0.56
Dracocephalum argunense Fisch. ex Link	5			V	0.87
Drosera peltata var. nipponica (Masam.) Ohwi	2	V			0.97
Drosera rotundifolia L.	4			V	0.81
Dryopteris bissetiana (Baker) C.Chr.	71				0.57
Dryopteris chinensis (Baker) Koidz.	303				0.58
Dryopteris crassirhizoma Nakai	134				0.72
Dryopteris erythrosora	2				0.80
Dryopteris erythrosora (D.C.Eaton) Kuntze	34				0.72
Dryopteris expansa (C.Presl) Fraser-Jenk. & Jermy	7				0.64
Dryopteris fragrans (L.) Schott	4			V	0.57
Dryopteris gymnophylla (Baker) C.Chr.	41				0.61
Dryopteris lacera (Thunb.) Kuntze	161				0.60
Dryopteris laeta (Kom.) C.Chr.	5				0.59
Dryopteris monticola (Makino) C.Chr.	46				0.62
Dryopteris nipponensis Koidz.	2				0.92
Dryopteris pacifica (Nakai) Tagawa	22				0.82
Dryopteris polylepis (Franch. & Sav.) C.Chr.	3				0.85
Dryopteris sacrosanta Koidz.	80				0.71
Dryopteris saxifraga H.Ito	93				0.60
Dryopteris uniformis (Makino) Makino	32				0.54
Dryopteris varia (L.) Kuntze	178				0.69
Duchesnea chrysantha (Zoll. & Mor.) Miq.	420				0.56
Dunbaria villosa (Thunb.) Makino	43				0.82
Echinochloa crusgalli var. crusgalli (L.) P.Beauv.	282				0.54
Echinochloa crusgalli var. frumentacea (Link) W.Wight	27				0.57
Echinochloa crusgalli var. oryzicola (Vasinger) Ohwi	35				0.76
Echinochloa crusgalli var. praticola Ohwi	2				0.67
Echinops latifolius Tausch	3				0.90
Echinops setifer Iljin	29			V	0.68
Echinosophora koreensis (Nakai) Nakai	5	V	V	V	0.87
Eclipta prostrata (L.) L.	125				0.67
Elaeagnus glabra Thunb.	5				0.66
Elaeagnus macrophylla Thunb.	21				0.65
Elaeagnus multiflora Thunb.	10				0.66
Elaeagnus umbellata Thunb.	298				0.54
Elatine triandra Schkuhr	2				0.79
Eleocharis acicularis for. longiseta (Svenson) T.Koyama	14				0.67
Eleocharis attenuata for. laeviseta (Nakai) Hara	5				0.64
Eleocharis congesta var. japonica (Miq.) T.Koyama	20				0.63
Eleocharis kuroguwai Ohwi	2				0.88
Eleocharis mamillata var. cyclocarpa Kitag.	6				0.86
Eleocharis tetraquetra Nees ex Wight	9				0.65
Eleusine indica (L.) Gaertn.	145				0.61
Eleutherococcus divaricatus var. chiisanensis (Nakai) C.H.Kim & B.Y.Sun	32		V	V	0.78
Eleutherococcus senticosus (Rupr. & Maxim.) Maxim.	5	V			0.90
Eleutherococcus sessiliflorus (Rupr. & Maxim.) S.Y.Hu	82			V	0.62
Eleutherococcus sieboldianus (Makino) Koidz.	2				0.61
Elsholtzia ciliata (Thunb.) Hyl.	201				0.57
Elsholtzia splendens Nakai	251				0.54
Elymus mollis Trin.	3				0.17
Elymus sibiricus L.	12				0.87
Epilobium cephalostigma Hausskn.	14				0.85
Epilobium pyrricholophum Franch. & Sav.	32				0.81
Epimedium koreanum Nakai	28			V	0.86
Epipactis papillosa Franch. & Sav.	3			V	0.62
Epipactis thunbergii A.Gray	13			V	0.68
Equisetum arvense L.	441				0.55
Equisetum hyemale L.	39				0.92
Equisetum palustre L.	7				0.86
Equisetum pratense Ehrh.	2				0.99
Equisetum ramosissimum Desf.	7				0.70
Equisetum sylvaticum L.	2				0.79
Eragrostis cilianensis (All.) Link ex Vignolo	6				0.55
Eragrostis curvula Nees	14				0.49
Eragrostis ferruginea (Thunb.) P.Beauv.	233				0.55
Eragrostis japonica (Thunb.) Trin.	6				0.72
Eragrostis multicaulis Steud.	49				0.54
Eragrostis pilosa (L.) P.Beauv.	23				0.61
Eranthis byunsanensis B.Y.Sun	6		V	V	0.65
Eranthis stellata Maxim.	53			V	0.81
Erechtites hieracifolia Raf.	193				0.56
Erigeron annuus (L.) Pers.	503				0.54
Erigeron philadelphicus L.	3				0.51
Erigeron strigosus Muhl.	12				0.58
Eriocaulon decemflorum Maxim.	4				0.82
Eriocaulon miquelianum Koern.	3				0.82
Eriocaulon robustius (Maxim.) Makino	4				0.84
Eriocaulon sieboldianum Siebold & Zucc.	2				0.86
Eriocaulon sikokianum Maxim.	4				0.72
Eriochloa villosa (Thunb.) Kunth	161				0.55
Erysimum cheiranthoides L.	2				0.81
Erythronium japonicum (Balrer) Decne.	90				0.72
Eucommia ulmoides Oliv.	29				0.64
Eulalia quadrinervis (Hack.) Kuntze	5				0.68
Eulalia speciosa (Debeaux) Kuntze	7				0.79
Euonymus alatus (Thunb.) Siebold	248				0.52
Euonymus alatus for. ciliatodentatus (Franch. & Sav.) Hiyama	274				0.51
Euonymus alatus for. striatus (Thunb.) Makino	15				0.83
Euonymus bungeanus Maxim.	8				0.68
Euonymus fortunei var. radicans (Miq.) Rehder	15				0.72
Euonymus hamiltonianus var. hamiltonianus	12			V	0.54
Euonymus hamiltonianus var. hamiltonianus Wall.	62			V	0.50
Euonymus hamiltonianus var. maackii (Rupr.) Kom.	14				0.64
Euonymus japonicus Thunb.	61				0.69
Euonymus macropterus Rupr.	52			V	0.85
Euonymus oxyphyllus Miq.	174				0.62
Euonymus pauciflorus Maxim.	51			V	0.70
Euonymus sachalinensis (F.Schmidt) Maxim.	94				0.70
Euonymus trapococcus Nakai	12			V	0.59
Eupatorium japonicum Thunb. ex Murray	515				0.51
Eupatorium lindleyanum	82				0.67
Eupatorium makinoi var. oppisitifolium (Koidz.) Kawahara & Yahara	141				0.69
Eupatorium rugosum Houtt.	16				0.77
Eupatorium tripartitum (Makino) Murata & H.Koyama	16				0.68
Euphorbia ebracteolata Hayata	6				0.65
Euphorbia esula L.	8				0.81
Euphorbia helioscopia L.	14				0.84
Euphorbia humifusa Willd. ex Schltdl.	43				0.60
Euphorbia maculata L.	54				0.53
Euphorbia pekinensis Rupr.	53				0.71
Euphorbia sieboldiana Morren & Decne.	127				0.64
Euphorbia supina Raf.	47				0.71
Euphrasia maximowiczii Wettst.	2				0.60
Eurya emarginata (Thunb.) Makino	2				0.95
Eurya japonica Thunb.	87				0.87
Euscaphis japonica (Thunb.) Kanitz	61				0.87
Evodia daniellii Hemsl.	23				0.53
Exochorda serratifolia var. serratifolia S.Moore	39			V	0.63
Fagopyrum esculentum Moench	48				0.60
Fallopia ciliinervis (Nakai) Hammer	15				0.69
Fallopia convolvulus (L.) A.Love	13				0.58
Fallopia dentatoalata (F.Schmidt) Holub	32				0.63
Fallopia dumetorum (L.) Holub	157				0.57
Fallopia for.esii (Hance) K.Yonekura & Ohashi	3				0.60
Fallopia japonica (Houtt.) RonseDecr.	29				0.60
Fallopia koreana B.U.Oh & J.G.Kim	6		V	V	0.71
Fallopia multiflora var. multiflora (Thunb. ex Murray) Haraldson	13				0.62
Farfugium japonicum (L.) Kitam.	3			V	0.84
Fatoua villosa (Thunb.) Nakai	20				0.55
Fatsia japonica (Thunb.) Decne. & Planch.	6				0.86
Festuca arundinacea Schreb.	86				0.59
Festuca ovina var. ovina L.	167				0.51
Festuca parvigluma Steud.	47				0.57
Festuca pratensis Huds.	3				0.68
Festuca rubra L.	11				0.74
Festuca subulata var. japonica Hack.	17				0.56
Ficus carica L.	4				0.90
Ficus erecta Thunb.	7				0.65
Ficus oxyphylla Miq. ex Zoll.	2				0.95
Filifolium sibiricum (L.) Kitam.	8				0.78
Filipendula formosa	3		V	V	0.98
Filipendula glaberrima (Nakai) Nakai	89			V	0.76
Filipendula palmata (Pall.) Maxim.	2				0.50
Fimbristylis autumnalis (L.) Roem. & Schult.	11				0.55
Fimbristylis complanata for. exalata T.Koyama	6				0.74
Fimbristylis dichotoma for. dichotoma (L.) Vahl	41				0.59
Fimbristylis globosa var. austrojaponica Ohwi	5				0.73
Fimbristylis longispica Steud.	3				0.80
Fimbristylis miliacea (L.) Vahl	39				0.61
Fimbristylis squarrosa Vahl	7				0.56
Fimbristylis stauntonii Debeaux & Franch. ex Debeaux	3				0.69
Fimbristylis tristachya var. subbispicata (Nees & Meyen) T.Koyama	7				0.68
Fimbristylis verrucifera (Maxim.) Makino	2				0.84
Firmiana simplex (L.) W.F.Wight	14				0.77
Forsythia koreana (Rehder) Nakai	110		V	V	0.60
Forsythia ovata	4		V	V	0.89
Forsythia saxatilis (Nakai) Nakai	4		V	V	0.70
Fragaria ananassa Duch.	5				0.67
Fraxinus mandshurica Rupr.	25				0.75
Fraxinus rhynchophylla Hance	308				0.57
Fraxinus sieboldiana Blume	254				0.69
Gagea hiensis Pascher	2				0.82
Gagea lutea (L.) KerGawl.	16				0.76
Galeopsis bifida Boenn.	2				0.69
Galinsoga ciliata (Raf.) S.F.Blake	3				0.82
Galinsoga ciliate Blake	158				0.55
Galinsoga parviflora Cav.	55				0.52
Galium boreale var. boreale L.	13				0.81
Galium dahuricum var. dahuricum Turcz.	69				0.58
Galium dahuricum var. tokyoense (Makino) Cufod.	17				0.70
Galium gracilens (A.Gray) Makino	16				0.63
Galium japonicum (Maxim.) Makino & Nakai	4				0.90
Galium kamtschaticum Steller ex Roem. & Schult.	14				0.67
Galium kinuta Nakai & Hara	42				0.76
Galium koreanum (Nakai) Nakai	13		V	V	0.55
Galium paradoxum Maxim.	9				0.95
Galium pogonanthum Franch. & Sav.	106				0.62
Galium spurium var. echinospermon (Wallr.) Hayek	237				0.58
Galium trachyspermum A.Gray	120				0.60
Galium trifidum L.	5				0.71
Galium trifloriforme Kom.	16				0.89
Galium verum for. pusillum (Nakai) M.Park	2		V		0.91
Galium verum var. asiaticum Nakai	271				0.54
Gastrodia elata Blume	54			V	0.70
Gentiana scabra for. scabra Bunge	132				0.61
Gentiana squarrosa var. microphylla Nakai	3		V		0.97
Gentiana squarrosa var. squarrosa Ledeb.	53				0.55
Gentiana thunbergii (G.Don) Griseb.	9				0.63
Gentiana triflora for. japonica (Kusn.) W.T.Lee & W.Paik	5				0.89
Gentiana triflora var. japonica (Kusn.) H.Hara	21				0.80
Gentiana zollingeri for. zollingeri Faw.	143				0.56
Geranium carolinianum L.	8				0.76
Geranium dahuricum DC.	2			V	0.90
Geranium eriostemon Fisher ex DC.	11				0.90
Geranium knuthii Nakai	8		V		0.76
Geranium koraiense Nakai	11		V		0.67
Geranium koreanum Kom.	27		V	V	0.82
Geranium koreanum var. hirsutum Nakai	2		V		0.98
Geranium krameri Franch. & Sav.	24				0.66
Geranium sibiricum L.	116				0.57
Geranium thunbergii Siebold & Zucc.	297				0.54
Geranium wilfordii Maxim.	63				0.63
Geum aleppicum Jacq.	167				0.63
Geum japonicum Thunb.	123				0.55
Ginkgo biloba L.	60				0.63
Girardinia diversifolia subsp. Suborbiculata (Link) Friis (C. J. Chen) C. J. Chen & Friis	7				0.66
Glechoma grandis (A.Gray) Kuprian.	14			V	0.70
Gleditsia japonica Miq.	12				0.59
Glehnia littoralis F.Schmidt ex Miq.	3			V	0.93
Glyceria ischyroneura Steud.	3				0.77
Glyceria leptolepis Ohwi	4				0.88
Glycine max (L.) Merr.	5				0.65
Glycine soja Siebold & Zucc.	225			V	0.56
Gnaphalium affine D.Don	120				0.76
Gnaphalium hypoleucum DC.	4				0.93
Gnaphalium japonicum Thunb.	16				0.69
Gnaphalium uliginosum L.	3				0.72
Goodyera repens (L.) R.Br.	3			V	0.54
Goodyera schlechtendaliana Rchb.f.	7				0.76
Grewia biloba Bunge	17				0.76
Grewia parviflora Bunge	18				0.68
Gymnaster koraiensis (Nakai) Kitam.	49		V	V	0.57
Gymnocarpium robertianum (Hoffm.) Newman	2				0.88
Gynostemma pentaphyllum (Thunb.) Makino	21				0.70
Gypsophila oldhamiana Miq.	27				0.63
Habenaria linearifolia for. linearifolia Maxim.	3			V	0.75
Halenia corniculata	3	V			0.98
Haloragis micrantha (Thunb.) R.Br. ex Siebold & Zucc.	45				0.81
Hanabusaya asiatica (Nakai) Nakai	30		V	V	0.96
Hedera rhombea (Miq.) Bean	36				0.88
Hedyotis diffusa	3				0.90
Helianthus annuus L.	2				0.86
Helianthus tuberosus L.	64				0.56
Heloniopsis koreana S. Fuse, N. S. Lee & M. N. Tamura	66			V	0.84
Hemarthria sibirica (Gand.) Ohwi	17				0.50
Hemerocallis coreana Nakai	44				0.65
Hemerocallis dumortieri Morren	51				0.55
Hemerocallis fulva (L.) L.	192				0.54
Hemerocallis fulva for. kwanso (Regel) Kitam.	17				0.53
Hemerocallis fulva var. longituba (Miq.) Maxim.	2				0.62
Hemerocallis hakuunensis Nakai	11		V		0.72
Hemerocallis middendorffii Trautv. & C.A.Mey.	10				0.77
Hemerocallis minor Mill.	39				0.60
Hemerocallis thunbergii Baker	11				0.66
Hemiptelea davidii (Hance) Planch.	73				0.63
Hemistepa lyrata Bunge	328				0.57
Hepatica asiatica Nakai	226			V	0.52
Hepatica insularis Nakai	26		V	V	0.67
Heracleum moellendorffii Hance	95				0.65
Heteropappus hispidus (Thunb.) Less.	35				0.66
Heteropappus meyendorfii (Regel & Maack) Kom. & Klob.-Alisova	287				0.51
Hibiscus mutabilis L.	2				0.82
Hibiscus syriacus L.	19				0.56
Hibiscus trionum L.	11				0.71
Hieracium umbellatum L.	137				0.58
Hierochloe odorata (L.) P.Beauv.	54				0.63
Hololeion maximowiczii Kitam.	12			V	0.57
Hordeum vulgare var. hexastichon (L.) Asch.	4				0.71
Hosta capitata (Koidz.) Nakai	118				0.62
Hosta clausa Nakai	2				0.59
Hosta longipes (Franch. & Sav.) Matsum.	131				0.61
Hosta longisima Honda	3				0.70
Hosta minor (Baker) Nakai	25		V	V	0.78
Hosta plantaginea (Lam.) Aschers.	6				0.74
Houttuynia cordata Thunb.	5				0.87
Hovenia dulcis Thunb. ex Murray	26				0.72
Humulus japonicus Sieboid & Zucc.	381				0.55
Huperzia miyoshiana (Makino) Ching	2				0.54
Huperzia selago (L.) Bernh. ex Schrank & Mart.	2				0.96
Hydrangea macrophylla (Thunb.) Ser.	6				0.79
Hydrangea macrophylla var. acuminata (Siebold & Zucc.) Makino	219			V	0.70
Hydrilla verticillata (L.f.) Royle	15				0.79
Hydrocharis dubia (Blume) Backer	2			V	0.92
Hydrocotyle javanica Thunb.	3				0.72
Hydrocotyle maritima Honda	14				0.80
Hydrocotyle ramiflora Maxim.	35				0.78
Hydrocotyle sibthorpioides Lam.	22				0.76
Hylomecon vernalis Maxim	2			V	0.95
Hylomecon vernalis Maxim.	107			V	0.55
Hylotelephium erythrostictum (Miq.) H.Ohba	30				0.73
Hylotelephium spectabile (Boreau) H.Ohba	9				0.56
Hylotelephium telephium (L.) H.Ohba	2				0.63
Hylotelephium verticillatum (L.) H.Ohba	32				0.77
Hylotelephium viviparum (Maxim.) H.Ohba	28				0.80
Hymenophyllum polyanthos (Sw.) Sw.	3				0.67
Hypericum ascyron L.	274				0.63
Hypericum ascyron var. longistylum Maxim.	3				0.63
Hypericum atenuatum var. confertissium (Nakai) T.B.Lee	3		V		0.89
Hypericum attenuatum Choisy	12				0.74
Hypericum erectum Thunb.	317				0.52
Hypericum galioides Lam.	2				0.56
Hypericum japonicum Thunb.	37				0.59
Hypericum laxum (Blume) Koidz.	40				0.60
Hypericum oliganthum Franch. & Sav.	2				0.73
Hypochaeris ciliata (Thunb.) Makino	3				0.90
Hypochaeris radicata L.	13				0.72
Hypodematium glanduloso-pilosum (Tagawa) Ohwi	7			V	0.80
Hystrix longearistata (Hack.) Honda	3				0.65
Idesia polycarpa Maxim.	7				0.72
Ilex cornuta Lindl. & Paxton	10			V	0.96
Ilex crenata var. crenata Thunb.	4				0.86
Ilex integra Thunb.	6				0.77
Ilex macropoda for. macropoda Miq.	105				0.74
Ilex macropoda for. pseudo-macropoda (Loes.) H.Hara	2				0.83
Impatiens atrosanguinea (Nakai) B.U.Oh & Y.P.Hong	4		V		0.92
Impatiens balsamina L.	15				0.55
Impatiens kojensis Y.N.Lee	4				0.92
Impatiens nolitangere var. nolitangere L.	128				0.72
Impatiens textori var. koreana Nakai	16				0.79
Impatiens textori var. textori Miquel	476				0.55
Imperata cylindrica var. koenigii (Retz.) Pilg.	115				0.70
Indigofera kirilowii Maxim. ex Palib.	352				0.63
Indigofera kirilowii var. coreana Craib	2				0.64
Indigofera koreana Ohwi	37				0.79
Indigofera pseudotinctoria Matsum.	74				0.56
Inula britannica var. japonica (Thunb.) Franch. & Sav.	45				0.63
Inula britannica var. linariifolia (Turcz.) Regel	10				0.59
Inula salicina var. asiatica Kitam.	18				0.57
Ipomoea hederacea var. hederacea Jacq.	26				0.54
Ipomoea hederacea var. integriuscula A.Gray	12				0.69
Ipomoea lacunosa L.	11				0.60
Ipomoea purpurea Roth	72				0.55
Iris ensata var. spontanea (Makino) Nakai	22			V	0.52
Iris koreana Nakai	4		V		0.88
Iris lactea var. chinensis (Fisch.) Koidz.	11				0.51
Iris minutoaurea Makino	44			V	0.73
Iris odaesanensis Y.N.Lee	38		V	V	0.83
Iris pseudoacorus L.	9				0.64
Iris rossii var. latifolia J.K.Sim & Y.S.Kim	11		V	V	0.77
Iris rossii var. rossii Baker	247			V	0.54
Iris ruthenica var. nana Ker Gawl. Maxim.	19				0.70
Iris sanguinea Donn ex Horn	92			V	0.69
Iris uniflora var. caricina Kitag.	2			V	0.69
Isachne globosa (Thunb.) Kuntze	32				0.64
Ischaemum antephoroides (Steud.) Miq.	3				0.95
Ischaemum crassipes (Steud.) Thell.	11				0.95
Isodon excisus (Maxim.) Kudo	98				0.73
Isodon inflexus (Thunb.) Kudo	469				0.53
Isoetes coreana Y.H.Chung & H.G.Choi	2		V	V	0.68
Isopyrum manshuricum (Kom.) Kom.	8			V	0.71
Isopyrum raddeanum (Regel) Maxim.	13				0.93
Ixeridium dentatum (Thunb. ex Mori) Tzvelev	340				0.61
Ixeridium dentatum for. albiflora (Makino) H.Hara	32				0.81
Ixeris chinensis (Thunb.) Nakai	25				0.60
Ixeris debilis (Thunb.) A.Gray	34				0.62
Ixeris polycephala Cass.	112				0.55
Ixeris repens (L.) A.Gray	5				0.70
Ixeris stolonifera A.Gray	35				0.72
Ixeris strigosa (H.Lev. & Vaniot) J.H.Pak & Kawano	114				0.61
Ixeris tamagawaensis (Makino) Kitam.	9				0.57
Jeffersonia dubia (Maxim.) Benth. & Hook.f. ex Baker & S.Moore	10			V	0.69
Juglans mandshurica var. mandshurica for. mandshurica Maxim.	85				0.73
Juglans sinensis Dode	18				0.68
Juncus alatus Franch. & Sav.	8				0.71
Juncus bufonius L.	4				0.70
Juncus diastrophanthus Buchenau	14				0.63
Juncus effusus var. decipiens Buchenau	282				0.56
Juncus gracillimus (Buchenau) V.I.Krecz. & Gontsch.	6				0.67
Juncus haenkei E.Mey.	2				0.49
Juncus krameri Franch. & Sav.	13				0.72
Juncus leschenaultii J.Gay	17				0.62
Juncus papillosus Franch. & Sav.	59				0.62
Juncus setchuensis var. effusoides Buchenau	4				0.77
Juncus tenuis Willd.	75				0.60
Juncus wallichianus Laharpe	15				0.56
Juniperus chinensis L.	25				0.67
Juniperus chinensis var. procumbens (Siebold) Endl.	2			V	0.76
Juniperus chinensis var. sargentii Henry	2			V	0.74
Juniperus rigida Siebold & Zucc.	382				0.65
Justicia procumbens L.	244				0.71
Kadsura japonica (L.) Dunal	4				0.92
Kalimeris associata (Kitag.) Kitag.	4				0.79
Kalimeris incisa (Fisch.) DC	92				0.62
Kalimeris integrifolia Turcz. ex DC.	60				0.60
Kalimeris pinnatifida (Maxim.) Kitam.	32				0.69
Kalimeris yomena Kitam.	158				0.55
Kalopanax septemlobus (Thunb. ex Murray) Koidz.	224				0.63
Kalopanax septemlobus var. maximowiczi (VanHoutte) Hand.-Mazz.	11				0.87
Kerria japonica (L.) DC.	12				0.60
Kerria japonica for. pleniflora (Witte) Rehder	23				0.57
Kobresia bellardii (All.) Degl.	3				0.79
Kochia scoparia var. scoparia (L.) Schrad.	4				0.56
Koeleria cristata (L.) Pers.	21				0.68
Koelreuteria paniculata Laxmann	29			V	0.80
Kummerowia stipulacea (Maxim.) Makino	49				0.57
Kummerowia striata (Thunb. ex Murray) Schindl.	287				0.53
Kyllinga brevifolius (Rottb.) Hassk.	101				0.54
Lactuca indica for. indivisa (Makino) Hara	56				0.51
Lactuca indica var. laciniata (Kuntze) H.Hara	399				0.55
Lactuca raddeana Maxim.	139				0.61
Lactuca scariola L.	9				0.60
Lactuca triangulata Maxim.	54				0.75
Lagerstroemia indica L.	33				0.75
Lamium album var. barbatum (Siebold & Zucc.) Franch. & Sav.	156				0.63
Lamium amplexicaule L.	244				0.65
Lamium purpureum L.	4				0.65
Laportea bulbifera (Siebold & Zucc.) Wedd.	34				0.79
Lapsanastrum apogonoides (Maxim.) J.H.Pak & K.Bremer	4				0.72
Larix gmelinii var. olgensis (Rupr.) Kuzen. (A. Henry) Ostenf. & Syrach	18				0.75
Larix kaempferi (Lamb.) Carriere	152				0.59
Lathyrus davidii Hance	156				0.66
Lathyrus japonicus Willd.	6				0.39
Lathyrus quinquenervius (Miq.) Litv.	2				0.73
Lathyrus vaniotii H.Lev.	18			V	0.81
Leersia japonica Makino	20				0.63
Leersia oryzoides var. oryzoides (L.) Sw.	2				0.78
Leibnitzia anandria (L.) Turcz.	291				0.55
Lemmaphyllum microphyllum C.Presl	3				0.93
Lemna paucicostata (L.) Hegelm.	25				0.77
Leontice microrhyncha	6				0.98
Leontopodium coreanum	2		V		0.98
Leontopodium japonicum Miq.	8			V	0.97
Leontopodium leontopodioides (Willd.) Beauverd	4				0.66
Leonurus japonicus Houtt.	321				0.55
Leonurus macranthus Maxim.	90				0.64
Lepidium apetalum Willd.	206				0.57
Lepidium virginicum L.	64				0.65
Lepisorus onoei (Franch. & Sav.) Ching	3				0.80
Lepisorus thunbergianus (Kaulf.) Ching	23				0.79
Lepisorus ussuriensis (Regel & Maack) Ching	85				0.70
Leptochloa chinensis (L.) Nees	6				0.85
Lespedeza bicolor for. alba (Bean) Ohwi	6				0.85
Lespedeza bicolor Turcz.	484				0.52
Lespedeza cuneata G.Don	287				0.60
Lespedeza cyrtobotrya Miq.	360				0.53
Lespedeza davurica (Laxm.) Schindl.	15				0.53
Lespedeza inschanica (Maxim.) Schindl.	5				0.72
Lespedeza juncea (L.f.) Pers.	18				0.56
Lespedeza macro-virgata Kitag.	2				0.91
Lespedeza maritima Nakai	30		V	V	0.77
Lespedeza maximowiczii C.K.Schneid.	502				0.52
Lespedeza maximowiczii var. tomentella Nakai	120		V		0.68
Lespedeza maximowiczii var. tricolor Nakai	2		V	V	0.96
Lespedeza pilosa (Thunb.) Siebold & Zucc.	34				0.86
Lespedeza thunbergii subsp. formosa (Vogel) H.Ohashi	40				0.55
Lespedeza tomentosa (Thunb.) Siebold ex Maxim.	45				0.63
Lespedeza virgata (Thunb.) DC.	31				0.65
Lespedeza xchiisanensis	2				0.86
Lespedeza xnakaii T.B.Lee	23				0.58
Lespedeza xrogusta Nakai	7		V		0.52
Lespedeza xschindleri T.B.Lee	10				0.61
Ligularia fischeri (Ledeb.) Turcz.	37			V	0.76
Ligularia stenocephala (Maxim.) Matsum. & Koidz.	2				0.83
Ligustrum japonicum var. japonicum Thunb.	24				0.80
Ligustrum obtusifolium Siebold & Zucc.	503				0.61
Lilium amabile Palib.	205		V	V	0.56
Lilium callosum Siebold & Zucc.	9			V	0.57
Lilium cernuum Kom.	39			V	0.87
Lilium concolor Salisb.	19			V	0.62
Lilium distichum Nakai ex Kamib.	117			V	0.72
Lilium lancifolium Thunb.	128			V	0.52
Lilium leichtlinii var. maximowiczii	2				0.22
Lilium leichtlinii var. maximowiczii (Regel) Baker	48			V	0.50
Lilium medeoloides A.Gray	3				0.97
Lilium tsingtauense Gilg	239			V	0.58
Limnophila sessiliflora (Vahl) Blume	2			V	0.63
Limonium tetragonum (Thunb.) Bullock	2				0.25
Linaria japonica Miq.	6				0.48
Lindera erythrocarpa Makino	344				0.69
Lindera glauca var. glauca (Siebold & Zucc.) Blume	185				0.70
Lindera obtusiloba for. ovata T.B.Lee	2				0.62
Lindera obtusiloba for. villosum Nakai	9				0.80
Lindera obtusiloba var. obtusiloba Blume	762				0.51
Lindera sericea (Siebold & Zucc.) Blume	7			V	0.83
Lindernia dubia (L.) Pennell	5				0.74
Lindernia micrantha D.Don	30				0.71
Lindernia procumbens (Krock.) Borbas	53				0.70
Linum stelleroides Planch.	4			V	0.71
Linum usitatissimum L.	8			V	0.72
Liparis japonica (Miq.) Maxim.	12				0.74
Liparis krameri Franch. & Sav.	19				0.64
Liparis kumokiri F.Maek.	120				0.61
Liparis makinoana Schlech.	8				0.82
Lipocarpha microcephala (R.Br.) Kunth	7				0.70
Liriodendron tulipifera L.	9				0.80
Liriope platyphylla F.T.Wang & T.Tang	138			V	0.68
Liriope spicata (Thunb.) Lour.	134				0.64
Lithospermum arvense L.	2				0.61
Lithospermum erythrorhizon Siebold & Zucc.	59			V	0.54
Lithospermum zollingeri A.DC.	22				0.81
Lloydia triflora (Ledeb.) Baker	23			V	0.82
Lobelia chinensis Lour.	59				0.58
Lobelia sessilifolia Lamb.	5				0.60
Lolium multiflorum var. multiflorum Lam.	22				0.66
Lolium multiflorum var. ramosum Guss. ex Arcang.	3				0.90
Lolium perenne L.	48				0.64
Lonicera caerulea subsp. Edulis L. (Turcz. ex Herder) Hulten	5				0.83
Lonicera chrysantha Turcz.	14				0.82
Lonicera chrysantha var. crassipes Nakai	4				0.90
Lonicera coreana Nakai	22				0.70
Lonicera ferdinandii Franch.	8			V	0.90
Lonicera harai Makino	32				0.66
Lonicera japonica Thunb.	344				0.60
Lonicera japonica var. repens (Siebold) Rehder	3				0.65
Lonicera maackii (Rupr.) Maxim.	80			V	0.70
Lonicera maximowiczii var. maximowiczii (Rupr.) Regel	6			V	0.86
Lonicera praeflorens Batalin	134				0.63
Lonicera sachalinensis	4				0.82
Lonicera subhispida Nakai	13				0.68
Lonicera subsessilis Rehder	73		V	V	0.76
Lonicera tatarinovii var. leptantha Maxim. (Rehder) Nakai	2		V		0.93
Lonicera vidalii Franch. & Sav.	5			V	0.93
Lophatherum gracile	2				0.44
Lophatherum gracile Brongn.	8				0.38
Loranthus tanakae	2			V	0.93
Lotus corniculatus var. japonica Regel	70				0.69
Ludwigia prostrata Roxb.	78				0.61
Luffa cylindrica Roem.	2				0.93
Luzula capitata (Miq.) Miq.	295				0.59
Luzula multiflora Lej.	14				0.48
Luzula plumosa E.Mey.	3				0.85
Luzula wahlenbergii Rupr.	3				0.57
Lychnis cognata Maxim.	98				0.85
Lychnis fulgens Fisch. ex Spreng.	2				0.88
Lycium chinense Mill.	26				0.63
Lycopodium clavatum L.	7				0.50
Lycopodium serratum Thunb.	14				0.61
Lycopus lucidus Turcz.	167				0.63
Lycopus maackianus (Maxim. ex Herder) Makino	8				0.57
Lycopus ramosissimus (Makino) Makino	6				0.75
Lycoris radiata (L'Her.) Herb.	5				0.75
Lycoris squamigera Maxim.	3				0.73
Lygodium japonicum (Thunb.) Sw.	22				0.86
Lysimachia barystachys Bunge	89			V	0.61
Lysimachia clethroides Duby	577				0.53
Lysimachia coreana Nakai	25		V	V	0.84
Lysimachia for.unei Maxim.	3				0.96
Lysimachia japonica Thunb.	86				0.77
Lysimachia mauritiana Lam.	7				0.63
Lysimachia vulgaris var. davurica (Ledeb.) R.Kunth	98				0.72
Lythrum anceps (Koehne) Makino	29				0.69
Lythrum salicaria L.	14				0.87
Maackia amurensis var. amurensis Rupr. & Maxim.	130				0.58
Machilus thunbergii Siebold & Zucc.	19				0.91
Macrothelypteris oligophlebia var. elegans (Baker) Ching (Koidz.) Ching	11				0.66
Magnolia denudata Desr.	16				0.62
Magnolia kobus DC.	5			V	0.63
Magnolia liliflora Desr.	3				0.83
Magnolia obovata Thunb.	12				0.57
Magnolia sieboldii K.Koch	149			V	0.77
Maianthemum bifolium (L.) F.W.Schmidt	11				0.95
Mallotus japonicus (Thunb.) Muell. Arg.	77				0.89
Malus baccata Borkh.	112				0.66
Malus baccata for. jackii Rehder	2				0.93
Malus baccata var. mandshurica (Maxim.) C.K.Schneid.	10				0.50
Malus pumila Mill.	3				0.86
Malus sieboldii (Regel) Rehder	38				0.66
Malva sylvestris var. mauritiana Boiss.	2				0.98
Malva verticillata L.	3				0.70
Marsilea quadrifolia L.	3				0.94
Matricaria chamomilla L.	2				0.97
Matricaria matricariodes Porter	2				0.64
Matteuccia orientalis (Hook.) Trevis.	117				0.72
Matteuccia struthiopteris (L.) Tod.	20				0.72
Mazus miquelii Makino	28				0.71
Mazus pumilus (Burm.f.) Steenis	251				0.56
Mazus stachydifolius (Turcz.) Maxim.	4				0.52
Medicago lupulina L.	14				0.59
Medicago polymorpha L.	11				0.65
Medicago ruthenica	3				0.64
Medicago sativa L.	24				0.65
Meehania urticifolia (Miq.) Makino	214				0.64
Meehania urticifolia for. leucantha Hara	2				0.92
Megaleranthis saniculifolia	6		V	V	0.94
Melampyrum roseum Maxim.	338				0.57
Melampyrum roseum var. japonicum Franch. & Sav.	25				0.56
Melampyrum roseum var. ovalifolium Nakai ex Beauverd	96				0.53
Melampyrum setaceum (Maxim.) Nakai	36				0.72
Melampyrum setaceum var. nakaianum (Tuyama) T.Yamaz.	33				0.68
Melia azedarach L.	23				0.88
Melica nutans L.	22				0.83
Melica onoei Franch. & Sav.	31				0.64
Melilotus alba Medicus	27				0.58
Melilotus suaveolens Ledeb.	31				0.65
Meliosma myriantha Siebold & Zucc.	45				0.81
Meliosma oldhamii Maxim.	45				0.77
Melothria japonica Maxim.	9				0.83
Menispermum dauricum DC.	155				0.67
Mentha arvensis L.	31				0.48
Menyanthes trifoliata L.	3	V			0.84
Metaplexis japonica (Thunb.) Makino	278				0.58
Metasequoia glyptostroboides Hu & Cheng	7				0.63
Meterostachys sikokianus (Makino) Nakai	11				0.88
Microstegium japonicum (Miq.) Koidz.	11				0.79
Microstegium vimineum var. imberbe (Nees ex Steud.) Honda	25				0.68
Microstegium vimineum var. vimineum (Trin.) A.Camus	66				0.66
Milium effusum L.	31				0.77
Mimulus nepalensis Benth.	21				0.79
Mirabilis jalapa L.	5				0.71
Miscanthus changii Y.N.Lee	2		V	V	0.40
Miscanthus sacchariflorus (Maxim.) Benth.	30				0.69
Miscanthus sinensis for. gracillimus (Hitchc.) Ohwi	2				0.78
Miscanthus sinensis var. ionandros (Nakai) Y.N.Lee	2				0.92
Miscanthus sinensis var. purpurascens (Andersson) Rendle	83				0.53
Miscanthus sinensis var. sinensis Andersson	319				0.55
Mitchella undulata Siebold & Zucc.	2				0.88
Mitrasacme alsinoides R.Br.	3				0.81
Mitrasacme pygmaea R.Br.	23				0.66
Moehringia lateriflora (L.) Fenzl	10			V	0.81
Moliniopsis japonica (Hack.) Hayata	11				0.75
Mollugo pentaphylla L.	91				0.66
Mollugo verticillata L.	2				0.86
Monochoria korsakowii Regel & Maack	11			V	0.83
Monochoria vaginalis var. plantaginea (Roxb.) Solms	44				0.70
Monotropa hypopithys L.	7			V	0.63
Monotropa uniflora L.	14			V	0.79
Morus alba L.	155				0.62
Morus bombucis for. dissecta Nakai	17				0.77
Morus bombycis var. bombycis Koidz.	351				0.60
Morus mongolica (Bureau) C.K.Schneid.	2				0.81
Morus tiliaefolia Makino	9				0.85
Mosla chinensis Maxim.	9				0.66
Mosla dianthera (Buch.-Ham. ex Roxb.) ex Maxim.	142				0.56
Mosla japonica (Benth.) Maxim.	26				0.58
Mosla punctulata (J.F.Gmelin) Nakai	281				0.59
Muhlenbergia hakonensis (Hack.) Makino	8				0.66
Muhlenbergia huegelii Trin.	25				0.76
Muhlenbergia japonica Steud.	69				0.57
Mukdenia rosii (Oliv.) Koidz.	57			V	0.75
Myriophyllum spicatum L.	5				0.80
Myriophyllum verticillatum L.	9				0.59
Najas marina L.	2				0.49
Nandina domestica Thunb.	5				0.86
Nanocnide japonica Blume	14				0.69
Narcissus tazetta var. chinensis Roem.	4				0.86
Neillia ueki Nakai	13			V	0.84
Nelumbo nucifera Gaertn.	3				0.62
Neolitsea sericea (Blume) Koidz.	14				0.86
Nepeta cataria L.	11				0.60
Nephrolepis cordifolia Presl	2				0.88
Nymphoides indica (L.) Kuntze	2			V	0.90
Nymphoides peltata (J.G.Gmelin) Kuntze	26			V	0.88
Oenanthe javanica (Blume) DC.	67			V	0.67
Oenothera biennis L.	433				0.50
Oenothera erythrosepala Borbas	20				0.68
Oenothera stricta Ledeb.	2				0.93
Onoclea sensibilis L.	63				0.72
Onychium japonicum (Thunb.) Kunze	3				0.97
Ophiopogon jaburan (Kunth) Lodd.	4			V	0.84
Ophiopogon japonicus (L.f.) KerGawl.	49				0.74
Oplismenus undulatifolius var. japonicus (Steud.) Koidz.	7				0.74
Oplismenus undulatifolius var. undulatifolius (Ard.) P.Beauv.	539				0.55
Oplopanax elatus	16			V	0.98
Oreorchis patens (Lindl.) Lindl.	31				0.77
Orixa japonica Thunb.	31				0.82
Orostachys filirera (Nakai) Nakai	2		V		0.93
Orostachys japonica (Maxim.) A.Berger	30				0.59
Orostachys malacophylla (Pall.) Fisch.	5			V	0.51
Oryza sativa var. sativa L.	6				0.82
Osmanthus heterophyllus (G.Don) P.S.Green	5				0.90
Osmorhiza aristata (Thunb.) Makino & Yabe	49				0.59
Osmunda cinnamomea L.	53				0.73
Osmunda claytoniana L.	3				0.72
Osmunda japonica Thunb.	311				0.56
Ottelia alismoides (L.) Pers.	5				0.80
Oxalis acetosella var. acetosella L.	13				0.77
Oxalis articulata Sabigny	4				0.89
Oxalis corniculata L.	350				0.57
Oxalis obtriangulata	2				0.70
Oxalis obtriangulata Maxim.	100				0.57
Oxalis stricta L.	85				0.68
Paederia scandens var. angustifolia (Nakai) T.B.Lee	4				0.94
Paederia scandens var. scandens (Lour.) Merr.	211				0.76
Paeonia japonica (Makino) Miyabe & Takeda	21			V	0.79
Paeonia japonica var. pillosa Nakai	3				0.98
Paeonia lactiflora Pall.	4				0.78
Paeonia lactiflora var. trichocarpa (Bunge) Stern	5			V	0.65
Paeonia obovata Maxim.	20	V			0.89
Panax ginseng C.A.Mey.	2				0.79
Panicum bisulcatum Thunb.	120				0.56
Panicum dichotomiflorum Michx.	43				0.59
Panicum miliaceum L.	3				0.75
Panicum virgatum L.	2				0.86
Parasenecio adenostyloides (Franch. & Sav. ex Maxim.) H.Koyama	4				0.98
Parasenecio auriculata (DC.) H.Koyama	7				0.97
Parasenecio auriculata var. matsumurana Nakai	18				0.83
Parasenecio auriculatus var. kamtschaticus (DC.) H. Koyama (Maxim.) H. Koyama	18				0.88
Parasenecio firmus (Kom.) Y.L.Chen	9			V	0.84
Parasenecio hastatus subsp. Orientalis (L.) H. Koyama (Kitam.) H. Koyama	3				0.96
Parasenecio pseudotamingasa (Nakai) B. U. Oh	3		V	V	0.78
Paris verticillata M.Bieb.	124				0.71
Parnassia palustris L.	33				0.57
Parthenocissus tricuspidata (Siebold & Zucc.) Planch.	331				0.55
Paspalum distichum L.	2				0.92
Paspalum distichum var. indutum Shinners	5				0.94
Paspalum thunbergii Kunth ex Steud.	118				0.66
Patrinia rupestris (Pall.) Juss.	29			V	0.76
Patrinia saniculaefolia Hemsl.	57			V	0.82
Patrinia scabiosaefolia Fisch. ex Trevir.	430				0.53
Patrinia villosa (Thunb.) Juss.	451				0.52
Paulownia coreana Uyeki	160		V	V	0.60
Paulownia tomentosa (Thunb.) Steud.	49				0.63
Pedicularis resupinata for. albiflora (Nakai) W.T.Lee	2				0.98
Pedicularis resupinata L.	69				0.86
Pedicularis resupinata var. gigantea Nakai	4				0.86
Pedicularis resupinata var. oppositifolia Miq.	6				0.74
Pennisetum alopecuroides var. alopecuroides (L.) Spreng.	282				0.62
Pennisetum alopecuroides var. viridescens (Miq.) Ohwi	2				0.54
Penthorum chinense Pursh	3			V	0.82
Perilla frutescens var. acuta Kudo	4				0.59
Perilla frutescens var. japonica (Hassk.) Hara	14				0.53
Perilla frutescens var. purpurascens (Hayata) H.W.Li	9				0.65
Persicaria breviochreata (Makino) Ohwi	10				0.60
Persicaria conspicua (Nakai) Nakai ex Mori	34				0.67
Persicaria debilis (Meisn.) H.Gross ex Mori	8				0.59
Persicaria dissitiflora (Hemsl.) H.Gross ex Mori	129				0.71
Persicaria filiformis (Thunb.) Nakai ex Mori	294				0.63
Persicaria hastatosagittata (Makino) Nakai ex Mori	3				0.88
Persicaria hydropiper var. hydropiper (L.) Spach	172				0.53
Persicaria japonica (Meisn.) H.Gross ex Nakai	83				0.54
Persicaria lapathifolia for. alba Y.N.Lee	7				0.78
Persicaria lapathifolia var. lapathifolia (L.) Gray	172				0.52
Persicaria longiseta (Bruijn) Kitag.	367				0.59
Persicaria maackiana (Regel) Nakai ex Mori	4				0.58
Persicaria modosa Opiz	112				0.52
Persicaria muricata (Meisn.) Nemoto	24				0.56
Persicaria nepalensis (Meisn.) H.Gross	144				0.69
Persicaria nodosa (Pers.) Opiz	5				0.62
Persicaria orientalis (L.) Spach	26				0.63
Persicaria perfoliata (L.) H.Gross	240				0.55
Persicaria posumbu var. laxiflora (Meisn.) H.Hara	169				0.54
Persicaria praetermissa (Hook.f.) Hara	2				0.55
Persicaria pubescens (Blume) H.Hara	46				0.57
Persicaria sagittata (L.) H.Gross ex Nakai	254				0.53
Persicaria senticosa var. senticosa (Meisn.) H.Gross ex Nakai	417				0.55
Persicaria thunbergii (Siebold & Zucc.) H.Gross ex Nakai	432				0.58
Persicaria tinctoria H.Gross	5				0.71
Persicaria trigonocarpa (Makino) Nakai	4				0.56
Persicaria viscofera var. robusta (Makino) Hiyama	13				0.63
Persicaria viscofera var. viscofera (Makino) Nakai	53				0.57
Persicaria viscosa (Hamilt. ex D.Don) H.Gross ex Nakai	16				0.60
Persicaria vulgaris Webb & Moq.	43				0.60
Petasites japonicum (Siebold & Zucc.) Maxim.	165				0.55
Peucedanum hakuunense Nakai	3				0.53
Peucedanum insolens Kitag.	7		V	V	0.76
Peucedanum japonicum Thunb.	3			V	0.32
Peucedanum terebinthaceum (Fisch.) Fisch. ex DC.	356				0.53
Phacellanthus tubiflorus Siebold & Zucc.	2				0.91
Phaenosperma globosa Munro ex Benth.	5				0.63
Phalaris arundinacea L.	39				0.66
Pharbitis nil (L.) Choisy	44				0.61
Phegopteirs koreana B. Y. Sun & C. H. Kim	2				0.52
Phegopteris connectilis (Michx.) Watt	3				0.82
Phegopteris decursivepinnata (H.C.Hall) Fee	34				0.75
Phellodendron amurense Rupr.	53				0.82
Philadelphus pekinensis Rupr.	22				0.70
Philadelphus schrenckii var. jackii Koehne	19				0.65
Philadelphus schrenkii var. lasiogynus (Nakai) W.T.Lee	7				0.85
Philadelphus schrenkii var. schrenkii Rupr.	217		V	V	0.61
Philadelphus seoulensis Y.H.Chung & H.C.Shin	3		V		0.57
Philadelphus tenuifolius Rupr. & Maxim.	45				0.53
Phleum pratense L.	28				0.67
Phlomis umbrosa Turcz.	85				0.65
Phlox drummondii Hook.	2				0.61
Phlox subulata L.	21				0.56
Phragmites communis Trin.	84				0.65
Phragmites japonica Steud.	183				0.50
Phryma leptostachya var. asiatica H.Hara	475				0.53
Phtheirospermum japonicum (Thunb.) Kanitz	226				0.57
Phyllanthus urinaria L.	16				0.73
Phyllanthus ussuriensis Rupr. & Maxim.	86				0.57
Phyllostachys bambusoides Siebold & Zucc.	17				0.89
Phyllostachys nigro var. henonis (Bean) Stapf ex Rendle	31				0.59
Physaliastrum japonicum (Franch. & Sav.) Honda	32				0.71
Physalis alkekengi var. francheti (Mast.) Hort	25				0.60
Physalis angulata L.	4				0.89
Phytolacca acinosa Roxb.	22			V	0.65
Phytolacca americana L.	328				0.66
Picea abies (L.) H.Karst.	2				0.70
Picea jezoensis (Siebold & Zucc.) Carriere	3			V	0.65
Picrasma quassioides (D.Don) Benn.	165				0.51
Picris hieracioides var. koreana Kitam.	132				0.69
Pilea hamaoi Makino	55				0.57
Pilea japonica (Maxim.) Hand.-Mazz.	52				0.77
Pilea mongolica Wedd.	173				0.59
Pilea peploides (Gaudich.) Hook. & Arn.	27				0.61
Pimpinella brachycarpa (Kom.) Nakai	165				0.64
Pimpinella gustavohegiana Koidz.	9				0.56
Pimpinella koreana (Yabe) Nakai	9				0.62
Pinellia ternata (Thunb.) Breitenb.	69				0.56
Pinellia tripartita (Blume) Schott	5			V	0.60
Pinus banksiana	3				0.88
Pinus densiflora Siebold & Zucc.	501				0.53
Pinus koraiensis Siebold & Zucc.	151				0.57
Pinus parviflora Siebold & Zucc.	3			V	0.69
Pinus pumila	2			V	0.97
Pinus rigida Mill.	141				0.62
Pinus strobus L.	5				0.68
Pinus sylvestris L.	4				0.65
Pinus taeda L.	2				0.95
Pinus thunbergii Parl.	60				0.83
Pittosporum tobira (Thunb.) W.T.Aiton	2			V	0.89
Plantago asiatica L.	492				0.49
Plantago camtschatica Cham. ex Link	5				0.64
Plantago depressa Willd.	20				0.60
Plantago major for. yezomaritima (Koidz.) Ohwi	2				0.88
Plantago major var. japonica (Franch. & Sav.) Miyabe	10				0.59
Plantago sibirica Poir.	8				0.51
Plantago virginica L.	14				0.44
Platanthera freynii Kraenzl.	15				0.56
Platanthera hologlottis Maxim.	2				0.96
Platanthera mandarinorum var. brachycentron (Franch. & Sav.) Koidz. ex Ohwi	10				0.54
Platanthera mandarinorum var. brachycentron Koidz.	2				0.91
Platanthera sachalinensis F.Schmidt	3				0.86
Platanthera ussuriensis (Regel & Maack) Maxim.	3				0.82
Platanus occidentalis L.	7				0.74
Platanus orientalis L.	2				0.83
Platanus Xhispanica Munchh.	3				0.82
Platycarya strobilacea for. coreana (Miq.) W.T.Lee	3		V		0.70
Platycarya strobilacea var. strobilacea for. strobilacea Siebold & Zucc.	295				0.66
Platycladus orientalis (L.) Franco	48				0.70
Platycodon grandiflorum (Jacq.) A.DC.	180			V	0.58
Platycodon grandiflorum for. albiflorum (Honda) H.Hara	12				0.85
Plectranthus japonicus (Burm.) Koidz.	211				0.50
Plectranthus serra Maxim.	27				0.72
Pleurosoriopsis makinoi (Maxim. ex Makino) Fomin	2				0.70
Pleurospermum camtschaticum Hoffm.	4			V	0.77
Poa acroleuca Steud.	39				0.58
Poa annua L.	73				0.59
Poa compressa L.	11				0.66
Poa glauca Vahl	2				0.63
Poa hisauchii Honda	13				0.65
Poa matsumurae Hack.	5				0.83
Poa nemoralis L.	6				0.54
Poa nipponica Koidz.	3				0.85
Poa pratensis L.	33				0.59
Poa sphondylodes Trin.	141				0.55
Poa trivialis L.	4				0.88
Poa viridula Palib.	19				0.66
Pogonia japonica Rchb.f.	2			V	0.89
Pogonia minor (Makino) Makino	2				0.82
Polygala japonica Houtt.	127				0.59
Polygala sibirica L.	4				0.87
Polygala tatarinowii Regel	5			V	0.75
Polygala tenuifolia Willd.	2				0.95
Polygonatum cryptanthum H.Lev. & Vaniot	8				0.88
Polygonatum desoulavyi Kom.	2				0.81
Polygonatum falcatum A.Gray	22				0.59
Polygonatum humile Fisch. ex Maxim.	62				0.61
Polygonatum inflatum Kom.	119				0.68
Polygonatum infundiflorum Y.S.Kim, B.U.Oh, C.G.Jang	3		V	V	0.96
Polygonatum involucratum (Franch. & Sav.) Maxim.	219				0.63
Polygonatum lasianthum Maxim.	171			V	0.51
Polygonatum odoratum var. pluriflorum (Miq.) Ohwi	504				0.59
Polygonatum robustum (Korsh.) Nakai	2			V	0.69
Polygonatum stenophyllum Maxim.	6				0.77
Polygonatum thunbergii Morr. & Decne.	5				0.75
Polygonum aviculare L.	171				0.59
Polygonum manshuriense (Petrov ex Kom.) Kom.	35				0.62
Polypogon fugax Nees ex Steud.	6				0.82
Polystichum braunii (Spenn.) Fee	20				0.81
Polystichum craspedosorum (Maxim.) Diels	19				0.65
Polystichum ovato-paleaceum var. coraiense (Kodama) Sa. Kurata (H. Christ) Sa. Kurata	12				0.80
Polystichum ovatopaleaceum var. ovatopaleaceum (Kodama) Sa.Kurata	2				0.20
Polystichum retrosopaleaceum (Kodama) Tagawa	2				0.87
Polystichum tripteron for. tripteron (Kunze) C.Presl	222				0.62
Poncirus trifoliatus (L.) Raf.	39				0.78
Populus alba	2				0.33
Populus alba L.	14				0.45
Populus davidiana Dode	16				0.62
Populus deltoides Marsh.	6				0.84
Populus euramericana Guinier	4				0.76
Populus maximowiczii A.Henry	6				0.89
Populus nigra var. italica Koehne	6				0.80
Populus tomentiglandulosa T.B.Lee	58		V		0.67
Portulaca grandiflora Hook.	5				0.80
Portulaca oleracea L.	133				0.63
Potamogeton crispus L.	12				0.69
Potamogeton cristatus Regel & Maack	4				0.51
Potamogeton distincuts A.Benn.	13				0.70
Potamogeton malaianus Miq.	2				0.92
Potamogeton octandrus var. octandrus Poir.	2				0.69
Potamogeton oxyphyllus	2				NA
Potamogeton pusillus L.	4				0.72
Potentilla amurensis Maxim.	2				0.95
Potentilla centigrana Maxim.	26				0.64
Potentilla chinensis var. chinensis Ser.	160				0.58
Potentilla cryptotaeniae Maxim.	96				0.85
Potentilla dickinsii var. dickinsii Franch. & Sav.	97				0.69
Potentilla discolor Bunge	46				0.73
Potentilla fragarioides var. major Maxim.	527				0.55
Potentilla freyniana Bornm.	262				0.54
Potentilla freyniana var. villosa Nakai	3				0.72
Potentilla fruticosa var. rigida (Wall.) Th.Wolf	3				0.93
Potentilla kleiniana Wight & Arn.	106				0.66
Potentilla supina L.	31				0.61
Potentilla yokusaina Makino	33				0.69
Pourthiaea villosa var. villosa (Thunb.) Decne.	61				0.78
Prenanthes ochroleuca (Maxim.) Hemsl.	12			V	0.61
Prenanthes tatarinowii Maxim.	2				0.75
Primula jesoana Miq.	23			V	0.90
Primula sieboldii E.Morren	29			V	0.69
Prunella vulgaris var. lilacina Nakai	427				0.51
Prunus armeniaca var. ansu Maxim.	21				0.58
Prunus avium L.	4				0.56
Prunus choreiana Nakai ex Handb.	3		V	V	0.77
Prunus davidiana (Carriere) Franch.	38				0.61
Prunus glandulosa for. albiplena Koehne	2				0.93
Prunus glandulosa for. glandulosa Thunb.	16				0.73
Prunus ishidoyana Nakai	2		V		0.71
Prunus japonica var. nakaii (H.Lev.) Rehder	117				0.63
Prunus maackii Rupr.	14			V	0.81
Prunus mandshurica var. glabra (Maxim.) Koehne Nakai	15				0.59
Prunus maximowiczii Rupr.	9				0.72
Prunus mume for. alba (Carr.) Rehder	2				0.83
Prunus mume for. mume Siebold & Zucc.	27				0.72
Prunus padus for. glauca (Nakai) Kitag.	3				0.96
Prunus padus for. padus L.	110			V	0.77
Prunus persica for. persica (L.) Batsch	221				0.52
Prunus salicina var. salicina Lindl.	13				0.64
Prunus sargentii Rehder	235				0.53
Prunus serrulata var. pubescens (Makino) Nakai	76				0.60
Prunus serrulata var. sontagiae Nakai	23				0.66
Prunus serrulata var. spontanea (Maxim.) E.H.Wilson	170				0.59
Prunus serrulata var. tomentella Nakai	6				0.56
Prunus spachiana for. Ascendens (Lavallee ex Ed. Otto) Kitam. (Makino) Kitam.	19				0.66
Prunus tomentosa Thunb.	23				0.58
Prunus verecunda var. verecunda (Koidz.) Koehne	74				0.55
Prunus yedoensis Matsum.	73			V	0.73
Pseudolysimachion dahuricum (Steven) Holub	15				0.82
Pseudolysimachion kiusianum (Furumi) Holub	3				0.84
Pseudolysimachion pyrethrinum (Nakai) T.Yamaz.	6				0.62
Pseudostellaria coreana (Nakai) Ohwi	42			V	0.52
Pseudostellaria davidii (Franch.) Pax ex Pax & Hoffm.	36				0.71
Pseudostellaria heterophylla (Miq.) Pax ex Pax & Hoffm.	289				0.55
Pseudostellaria japonica Pax	4			V	0.88
Pseudostellaria multiflora Y.N.Lee	2				0.89
Pseudostellaria palibiniana (Takeda) Ohwi	202				0.58
Pseudostellaria setulosa Ohwi	6		V	V	0.86
Pteridium aquilinum var. latiusculum (Desv.) Underw. ex Hell.	308				0.52
Pteris multifida Poir.	19				0.85
Pterygocalyx volubilis Maxim.	2			V	0.95
Pueraria lobata (Willd.) Ohwi	513				0.58
Pulsatilla koreana (Yabe ex Nakai) Nakai ex Mori	203				0.61
Pyracantha angustifolia (Franch.) C.K.Schneid.	5				0.85
Pyrola denticulata Koidz.	2				0.93
Pyrola japonica Klenze ex Alef.	533				0.57
Pyrola japonica var. subaphylla (Maxim.) H.Andres	16				0.63
Pyrrosia linearifolia (Hook.) Ching	29				0.62
Pyrrosia petiolosa (H.Christ & Baroni) Ching	14				0.68
Pyrus calleryana var. fauriei (C.K.Schneid.) Rehder	47			V	0.69
Pyrus pyrifolia (Burm.f.) Nakai	37				0.59
Pyrus pyrifolia var. culta (Makino) Nakai	4				0.83
Pyrus ussuriensis var. ussuriensis Maxim.	51			V	0.65
Quamoclit coccinea Moench	38				0.75
Quamoclit pennata (Desr.) Bojer	3				0.69
Quercus acuta for. acuta Thunb. ex Murray	5				0.75
Quercus acutissima Carruth.	258				0.58
Quercus aliena Blume	452				0.60
Quercus aliena var. pellucida Blume	5				0.67
Quercus dentata Thunb. ex Murray	362				0.58
Quercus glauca Thunb. ex Murray	2				0.76
Quercus mongolica Fisch. ex Ledeb.	481				0.55
Quercus mongolica var. crispula (Blume) H.Ohashi	9				0.65
Quercus phillyraeoides A.Gray	2				0.90
Quercus salicina Blume	3				0.91
Quercus serrata Thunb. ex Murray	580				0.59
Quercus variabilis Blume	347				0.56
Quercus xdentatomongolica Nakai	18				0.58
Quercus xdentatoserratoides T.B.Lee	2				0.92
Quercus xmccormickii Carruth.	7				0.86
Quercus xmccormickoserrata T.B.Lee	3				0.91
Quercus xurticaefolia Blume	11				0.59
Ranunculus cantoniensis DC.	23				0.68
Ranunculus chinensis Bunge	141				0.62
Ranunculus extorris Hance	3				0.75
Ranunculus japonicus Thunb.	210				0.52
Ranunculus kazusensis	2	V			0.50
Ranunculus quelpaertensis (H.Lev.) Nakai	18				0.69
Ranunculus sceleratus L.	49				0.63
Ranunculus silerifolius Lev.	2				0.43
Ranunculus tachiroei Franch. & Sav.	63				0.57
Raphanus sativus L.	5				0.66
Raphanus sativus var. hortensis for. raphanistroides Makino	6				0.65
Rhamnella frangulioides (Maxim.) Weberb.	39				0.83
Rhamnus crenata Siebold & Zucc.	3				0.90
Rhamnus davurica Pall.	66				0.64
Rhamnus koraiensis C.K.Schneid.	6			V	0.63
Rhamnus parvifolia Bunge	11				0.58
Rhamnus ussuriensis J.Vass	6				0.90
Rhamnus yoshinoi Makino	128				0.57
Rhaponticum uniflorum (L.) DC.	46				0.54
Rhododendron brachycarpum	8			V	0.98
Rhododendron micranthum Turcz.	42			V	0.83
Rhododendron mucronulatum var. ciliatum Nakai	65				0.69
Rhododendron mucronulatum var. mucronulatum Turcz.	592		V		0.54
Rhododendron schlippenbachii for. albiflorum (Uyeki) T.B.Lee	3		V		0.73
Rhododendron schlippenbachii Maxim.	425			V	0.56
Rhododendron tschonoskii var. tschonoskii Maxim.	15			V	0.98
Rhododendron yedoense for. poukhanense (H.Lev.) Sugim.	201		V	V	0.58
Rhodotypos scandens (Thunb.) Makino	9			V	0.66
Rhus javanica L.	543				0.52
Rhus sylvestris Siebold & Zucc.	78				0.78
Rhus tricocarpa Miq.	454				0.57
Rhus verniciflua Stokes	49				0.59
Rhynchosia acuminatifolia MAKINO	15				0.69
Rhynchosia volubilis Lour.	35			V	0.72
Rhynchospora chinensis Nees & Mey. ex Nees	3				0.64
Rhynchospora faberi C.B.Clarke	3				0.61
Rhynchospora fauriei Franch.	2				0.95
Ribes fasciculatum var. chinense Maxim.	90				0.62
Ribes latifolium Jancz.	2				0.93
Ribes mandshuricum for. mandshuricum (Maxim.) Kom.	23			V	0.83
Ribes mandshuricum for. subglabrum (Kom.) Kitag.	5				0.96
Ribes maximowiczianum Kom.	8			V	0.74
Ricinus communis L.	12				0.69
Robinia hispida L.	3				0.65
Robinia pseudo-acacia L.	320				0.59
Rodgersia podophylla A.Gray	117			V	0.89
Rohdea japonica (Thunb.) Roth	2				0.93
Rorippa cantoniensis (Lour.) Ohwi	22				0.70
Rorippa globosa (Turcz.) Hayek	4				0.63
Rorippa indica (L.) Hiern	211				0.57
Rorippa palustris (Leyss.) Besser	156				0.61
Rosa acicularis Lindl.	2			V	0.99
Rosa banksiae Aiton	5				0.72
Rosa davurica Pall.	8			V	0.94
Rosa davurica var. ellipsoidea Nakai	2		V		0.98
Rosa koreana Kom.	2			V	0.98
Rosa marretii	3				0.97
Rosa maximowicziana var. maximowicziana Regel	37				0.78
Rosa multiflora var. adenochaeta (Koidz.) Ohwi	2				0.67
Rosa multiflora var. multiflora Thunb.	566				0.56
Rosa pimpinellifolia L.	3				0.65
Rosa rugosa var. rugosa	2				0.87
Rosa rugosa var. rugosa Thunb.	13			V	0.32
Rosa suavis Willd.	2				0.65
Rosa taisensis Nakai	7				0.96
Rosa wichuraiana Crep. ex Franch. & Sav.	42				0.80
Rosa wichuraiana for. ellipsoidea Nakai	11				0.91
Rosa wichuraiana for. rosiflora Nakai	4				0.73
Rotala indica var. uliginosa (Miq.) Koehne	3				0.76
Rotala mexicana Ohwi	5				0.62
Rubia akane Nakai	361				0.57
Rubia chinensis var. chinensis Regel & Maack	82				0.74
Rubia chinensis var. glabrescens (Nakai) Kitag.	3				0.93
Rubia cordifolia var. pratensis Maxim.	183				0.61
Rubia pubescens Nakai	5		V		0.68
Rubus corchorifolius L.f.	98				0.79
Rubus coreanus Miq.	152			V	0.60
Rubus crataegifolius Bunge	578				0.56
Rubus hirsutus Thunb.	11			V	0.92
Rubus matsumuranus var. concolor (Kom.) Kitag.	3				0.56
Rubus matsumuranus var. matsumuranus H.Lev. & Vaniot	13				0.68
Rubus oldhamii Miq.	314				0.52
Rubus palmatus Thunb.	2				0.76
Rubus parvifolius for. parvifolius L.	378				0.58
Rubus phoenicolasius for. phoenicolasius Maxim.	206				0.62
Rudbeckia bicolor Nutt.	41				0.62
Rudbeckia laciniata L.	10				0.69
Rudbeckia laciniata var. hortensis Bailey	2				0.84
Rumex acetosa L.	165				0.56
Rumex acetosella L.	129				0.58
Rumex conglomeratus Murray	11				0.71
Rumex crispus L.	244				0.56
Rumex japonicus Houtt.	33				0.59
Rumex maritimus L.	6				0.82
Rumex nipponicus Franch. & Sav.	3				0.72
Rumex obtusifolius L.	45				0.58
Sacciolepis indica (L.) Chase	25				0.56
Sacciolepis indica var. oryzetorum (Makino) Ohwi	5				0.74
Sageretia thea (Osbeck) M. C. Johnst.	7				0.81
Sagina japonica (Sw.) Ohwi	37				0.61
Sagittaria aginashi Makino	24				0.57
Sagittaria sagittifola subsp. leucopelata var. leucopetala (Miq.) Hartog	25			V	0.82
Salicornia europaea	2				0.46
Salix babylonica L.	9				0.54
Salix caprea L.	216				0.63
Salix chaenomeloides var. chaenomeloides Kimura	40				0.66
Salix chaenomeloides var. pilosa (Nakai) Kimura	2		V	V	0.85
Salix dependens Nakai	2		V	V	0.82
Salix gilgiana Seem.	33				0.57
Salix graciliglans Nakai	34				0.63
Salix gracilistyla Miq.	209				0.55
Salix hallaisanensis for. hallaisanensis H.Lev.	35		V	V	0.66
Salix integra Thunb.	4				0.86
Salix kangensis Nakai	2		V	V	0.69
Salix koreensis Andersson	156				0.62
Salix koriyanagi for. koriyanagi Kimura	105			V	0.72
Salix matsudana for. tortuosa Rehder	5				0.70
Salix maximowiczii Kom.	3				0.74
Salix pseudolasiogyne H.Lev.	7		V	V	0.65
Salix purpurea var. smithiana Trautv.	6				0.75
Salix rorida var. rorida Laksch.	12				0.63
Salix subfragilis Andersson	7				0.86
Salix xerophila for. xerophila Flod.	5				0.71
Salsola collina Pall.	3				0.63
Salsola komarovii Iljin	4				0.67
Salvia chanroenica Nakai	34		V	V	0.79
Salvia chanryonica	2				0.86
Salvia japonica Thunb.	28				0.78
Salvia plebeia R.Br.	80				0.65
Sambucus sieboldiana var. miquelii	13				0.52
Sambucus sieboldiana var. miquelii (Nakai) Hara	223			V	0.46
Sanguisorba hakusanensis Makino	14		V	V	0.88
Sanguisorba longifolia Bertol.	9				0.68
Sanguisorba officinalis L.	480				0.56
Sanguisorba tenuifolia var. tenuifolia Fisch. ex Link	11				0.64
Sanicula chinensis Bunge	180				0.69
Sanicula rubriflora F.Schmidt ex Maxim.	10				0.97
Sanicula tuberculata Maxim.	28				0.75
Sapium japonicum (Siebold & Zucc.) Pax & Hoffm.	103				0.77
Sasa borealis (Hack.) Makino	146				0.64
Sasa japonica (Siebold & Zucc. ex Steud.) Makino	89				0.78
Saussurea calcicola Nakai	9		V	V	0.95
Saussurea chabyoungsanica H.T.Im	3		V	V	0.98
Saussurea conandrifolia Nakai	2		V	V	0.75
Saussurea eriophylla Nakai	7			V	0.68
Saussurea gracilis Maxim.	71				0.69
Saussurea grandifolia Maxim.	44				0.78
Saussurea japonica (Thunb.) DC.	8				0.66
Saussurea macrolepis (Nakai) Kitam.	20		V		0.72
Saussurea maximowiczii Herd	4				0.67
Saussurea neoserrata Nakai	2				0.65
Saussurea odontolepis Sch.Bip. ex Herd	16			V	0.73
Saussurea pseudo-gracilis Kitam.	7			V	0.80
Saussurea pulchella (Fisch.) Fisch.	56			V	0.79
Saussurea seoulensis Nakai	34		V	V	0.66
Saussurea stenolepis Nakai	5				0.72
Saussurea tanakae Franch. & Sav. ex Maxim.	27				0.73
Saussurea uchiyamana Nakai	2		V	V	0.97
Saussurea ussuriensis Maxim.	7				0.84
Saxifraga fortunei var. incisolobata (Engl. & Irmsch.) Nakai	67			V	0.77
Saxifraga nelsoniana D.Don	17				0.88
Saxifraga oblongifolia Nakai	3				0.95
Saxifraga octopetala Nakai	12		V	V	0.86
Saxifraga stolonifera Meerb.	16				0.57
Scabiosa mansenensis	7		V		0.79
Scabiosa tschiliensis Gruning	29			V	0.63
Schisandra chinensis (Turcz.) Baill.	109			V	0.76
Schizachyrium brevifolium (Sw.) Nees ex Buse	19				0.65
Schizopepon bryoniifolium Maxim.	36				0.82
Schizophragma hydrangeoides Siebold & Zucc.	2			V	0.61
Scilla scilloides (Lindl.) Druce	250				0.55
Scirpus juncoides var. hotarui (Ohwi) Ohwi	20				0.52
Scirpus karuizawensis Makino	35				0.51
Scirpus lacustris var. creber (Fern.) T.Koyama	8				0.46
Scirpus maritimus L.	11				0.84
Scirpus mucronatus L.	3				0.50
Scirpus nipponicus Makino	2				0.74
Scirpus planiculmis F.Schmidt	8				0.55
Scirpus radicans Schkuhr	5				0.68
Scirpus triangulatus Roxb.	8				0.67
Scirpus triqueter L.	7				0.88
Scirpus wallichii Nees	8				0.70
Scirpus wichurae var. asiaticus (Beetle) T.Koyama	48				0.58
Scopolia japonica Maxim.	62			V	0.77
Scorzonera albicaulis Bunge	21				0.52
Scorzonera austriaca subsp. glabra (Rupr.) Lipsch. & Krasch. ex Lipsch.	3			V	0.94
Scrophularia buergeriana Miq.	6				0.53
Scrophularia grayana Maxim. ex Kom.	2				0.88
Scrophularia kakudensis Franch.	42				0.67
Scrophularia koraiensis Nakai	30			V	0.66
Scutellaria baicalensis Georgi	7			V	0.87
Scutellaria dentata var. alpina	2				0.96
Scutellaria dependens Maxim.	4				0.88
Scutellaria fauriei H.Lev. & Vaniot	29				0.51
Scutellaria indica L.	164				0.63
Scutellaria indica var. parvifolia (Makino) Makino	4				0.78
Scutellaria insignis Nakai	23		V	V	0.67
Scutellaria pekinensis Maxim.	150				0.58
Scutellaria pekinensis var. ussuriensis (Regel) Hand.-Mazz.	12				0.70
Scutellaria strigillosa Hemsl.	11				0.78
Securinega suffruticosa (Pall.) Rehder	463				0.54
Sedum aizoon L.	64				0.68
Sedum bulbiferum Makino	37				0.67
Sedum japonicum Siebold ex Miq.	3				0.51
Sedum kamtschaticum Fisch. & Mey.	411			V	0.55
Sedum middendorffianum Maxim.	2				0.64
Sedum oryzifolium Makino	11				0.62
Sedum polytrichoides Hemsl.	160				0.60
Sedum rotundifolium	8				0.78
Sedum satmentosum Bunge	235				0.57
Sedum zokuriense	2		V	V	0.75
Selaginella involvens (Sw.) Spring	17				0.73
Selaginella rossii (Baker) Warb.	87				0.66
Selaginella stauntoniana Spring	2				0.88
Selaginella tamariscina (P.Beauv.) Spring	120				0.73
Semiaquilegia adoxoides (DC.) Makino	43				0.80
Senecio argunensis Turcz.	9			V	0.54
Senecio vulgaris L.	67				0.60
Serratula coronata var. insularis for. insularis (Iljin) Kitam.	103			V	0.60
Sesamum indicum L.	3				0.79
Setaria chondrachne (Steud.) Honda	4				0.80
Setaria faberii Herrm.	72				0.54
Setaria glauca (L.) P.Beauv.	199				0.55
Setaria viridis var. major (Gaudin) Petermann	2				0.91
Setaria viridis var. pachystachys (Franch. & Sav.) Makino & Nemoto	2				0.92
Setaria viridis var. viridis (L.) P.Beauv.	424				0.53
Setaria xpycnocoma (Steud.) Henrard ex Nakai	20				0.61
Sicyos angulatus L.	15				0.50
Sigesbeckia glabrescens Makino	157				0.57
Sigesbeckia pubescens Makino	127				0.54
Silene aprica var. apica	2				0.70
Silene aprica var. apica Turcz. ex Fisch. & C.A.Mey.	12				0.69
Silene aprica var. oldhamiana (Miq.) C.Y.Wu	2				0.95
Silene armeria L.	35				0.67
Silene firma for. pubescens (Makino) Makino	3				0.85
Silene firma Siebold & Zucc.	265				0.53
Silene jenisseensis Willd.	2			V	0.99
Silene koreana Kom.	13			V	0.80
Silene seoulensis Nakai	93				0.61
Sinomenium acutum (Thunb.) Rehder & E.H.Wilson	5				0.67
Siphonostegia chinensis Benth.	26				0.60
Sisymbrium luteum (Maxim.) O.E.Schulz	35				0.83
Sisyrinchium atlanticum Bicknell	3				0.79
Sium ninsi L.	23				0.71
Sium suave Walter	54				0.56
Smilacina bicolor	16		V		0.99
Smilacina japonica var. japonica A.Gray	140				0.70
Smilax china L.	580				0.65
Smilax china var. microphylla Nakai	3				0.64
Smilax nipponica Miq.	308				0.59
Smilax riparia var. ussuriensis (Regel) Hara & T.Koyama	195				0.60
Smilax sieboldii for. intermis (Nakai) Hara	87				0.50
Smilax sieboldii for. sieboldii Miq.	337				0.58
Solanum americanum Mill.	18				0.82
Solanum carolinense L.	5				0.86
Solanum japonense Nakai	12				0.61
Solanum lyratum Thunb. ex Murray	119				0.65
Solanum nigrum var. nigrum L.	217				0.60
Solidago altissima L.	6				0.59
Solidago serotina Aiton	19				0.52
Solidago virg-aurea subsp. asiatica var. asiatica Kitam. ex Hara	404			V	0.50
Sonchus asper (L.) Hill	47				0.63
Sonchus brachyotus DC.	28				0.59
Sonchus oleraceus L.	91				0.61
Sophora flavescens Solander ex Aiton	318				0.54
Sophora japonica L.	8				0.60
[truncated: 298 more rows]
